# Supplementary material for: Weighted single-step GWAS and RNA sequencing reveals key candidate genes associated with physiological indicators of heat stress in Holstein cattle
Source: J Anim Sci Biotechnol. 2022 Aug 20;13:108. doi: 10.1186/s40104-022-00748-6 (PMC9392250; doi:10.1186/s40104-022-00748-6)
Supplement: Supplementary file 2 — Additional file 2: Table S1. Differential gene expression between non-heat stress group and heat stress group. [file 40104_2022_748_MOESM2_ESM.xlsx]

## Sheet: Sheet1
Name	logFC	logCPM	PValue	FDR	Description	Change
ENSBTAG00000022278	-4.67205	6.89564	3.15434e-69	3.82211e-65	ENSBTAG00000022278	Down
ENSBTAG00000002468	3.48938	10.1154	1.2342e-52	7.47738e-49	RPS28	Up
ENSBTAG00000027426	-3.12093	5.6121	1.88944e-49	7.63146e-46	ENSBTAG00000027426	Down
ENSBTAG00000030164	2.93231	8.47107	1.23706e-46	3.74736e-43	RPL38	Up
ENSBTAG00000052337	2.91006	9.47912	1.50342e-42	3.6434e-39	RPS29	Up
ENSBTAG00000020795	2.67128	9.26552	1.88413e-40	3.805e-37	RPS21	Up
ENSBTAG00000017496	3.17183	6.02771	8.91645e-39	1.54344e-35	ATP5ME	Up
ENSBTAG00000019341	-3.03364	4.89085	3.45694e-37	5.23597e-34	NSRP1	Down
ENSBTAG00000051254	2.3781	10.0525	3.19769e-34	4.30515e-31	RPL37A	Up
ENSBTAG00000038434	-3.65594	6.85452	1.80628e-32	2.10068e-29	ATRX	Down
ENSBTAG00000007754	2.86628	5.31537	1.90703e-32	2.10068e-29	NDUFA3	Up
ENSBTAG00000002279	-3.31044	6.39545	6.13629e-32	6.19612e-29	LUC7L3	Down
ENSBTAG00000013866	2.45238	9.47505	5.35476e-31	4.99105e-28	RPS27	Up
ENSBTAG00000009469	-4.03097	2.15213	7.7976e-30	6.74883e-27	SREK1IP1	Down
ENSBTAG00000039442	-2.67014	6.45398	1.27405e-29	1.02918e-26	SEC62	Down
ENSBTAG00000007130	-3.29386	4.63149	3.91019e-29	2.96123e-26	ESF1	Down
ENSBTAG00000034255	-2.2964	6.08585	7.58823e-29	5.40862e-26	EIF5B	Down
ENSBTAG00000017177	-2.36091	6.12092	3.70867e-27	2.49655e-24	RBM25	Down
ENSBTAG00000001794	2.18743	9.55879	1.15096e-25	7.3401e-23	RPL36	Up
ENSBTAG00000027361	2.27195	5.47018	1.38153e-25	8.2236e-23	ROMO1	Up
ENSBTAG00000017713	-2.24755	5.66817	1.42523e-25	8.2236e-23	KTN1	Down
ENSBTAG00000014515	-2.45827	4.97127	1.62733e-25	8.9629e-23	RFC1	Down
ENSBTAG00000018653	-1.99872	4.81451	7.28573e-25	3.83832e-22	NABP1	Down
ENSBTAG00000001877	-2.53186	3.6171	1.2938e-24	6.53206e-22	HMGN5	Down
ENSBTAG00000003922	-2.20903	5.93014	7.92876e-24	3.84291e-21	MPHOSPH8	Down
ENSBTAG00000043568	2.75767	9.56139	8.28189e-24	3.85968e-21	ND3	Up
ENSBTAG00000018213	-2.38921	3.81726	8.70835e-24	3.90812e-21	TBCEL	Down
ENSBTAG00000026886	2.1119	5.42498	1.08952e-23	4.7149e-21	ATP5MPL	Up
ENSBTAG00000012828	-2.10477	4.68157	1.53811e-23	6.34334e-21	TBC1D15	Down
ENSBTAG00000009632	-2.33337	5.19486	1.57052e-23	6.34334e-21	LARP7	Down
ENSBTAG00000033457	-2.6901	6.09298	1.35146e-22	5.28248e-20	CCAR1	Down
ENSBTAG00000008388	-2.48481	5.93603	2.28379e-22	8.43164e-20	THOC2	Down
ENSBTAG00000020164	-2.24767	6.26004	2.33366e-22	8.43164e-20	BAZ1A	Down
ENSBTAG00000009154	-2.0041	4.21865	2.3659e-22	8.43164e-20	U2SURP	Down
ENSBTAG00000017745	-2.26793	5.23356	2.76526e-22	9.57332e-20	IL6ST	Down
ENSBTAG00000031061	2.4117	5.45588	2.92449e-22	9.84335e-20	POLR2L	Up
ENSBTAG00000012454	-2.18261	3.90661	6.2622e-22	2.05078e-19	SLC35A3	Down
ENSBTAG00000003338	-2.33404	4.52165	1.01449e-21	3.2349e-19	LRRCC1	Down
ENSBTAG00000008881	-2.48712	4.62119	1.31993e-21	4.10094e-19	PURA	Down
ENSBTAG00000018629	-2.45829	5.38767	1.46737e-21	4.44504e-19	CWF19L2	Down
ENSBTAG00000010006	-1.86169	4.51031	2.19795e-21	6.49576e-19	EMC2	Down
ENSBTAG00000008453	-1.93189	7.35443	4.27682e-21	1.23386e-18	LBR	Down
ENSBTAG00000011285	-2.01304	4.93564	4.82701e-21	1.36021e-18	TRMT1L	Down
ENSBTAG00000009848	-2.21482	4.23795	9.6072e-21	2.64569e-18	GPR171	Down
ENSBTAG00000009514	-2.44739	4.0463	1.08151e-20	2.91214e-18	PPWD1	Down
ENSBTAG00000008692	1.97777	5.46629	2.4977e-20	6.57926e-18	UQCR11	Up
ENSBTAG00000002487	-2.06886	5.38445	3.70117e-20	9.37389e-18	UBE3A	Down
ENSBTAG00000031249	1.99574	7.8028	3.71335e-20	9.37389e-18	PSMG4	Up
ENSBTAG00000005862	-3.02976	5.95702	4.23172e-20	1.04644e-17	SMC4	Down
ENSBTAG00000008099	-3.08495	2.71678	5.93389e-20	1.43802e-17	CCR5	Down
ENSBTAG00000020410	-2.28747	3.9029	6.76694e-20	1.60775e-17	UFL1	Down
ENSBTAG00000011917	-3.91305	1.4778	8.0223e-20	1.86935e-17	GPAM	Down
ENSBTAG00000048538	-5.14934	0.460723	1.36334e-19	3.11689e-17	ENSBTAG00000048538	Down
ENSBTAG00000006033	1.95427	5.44732	1.49913e-19	3.36388e-17	NDUFA1	Up
ENSBTAG00000001435	-1.81151	4.48703	1.61771e-19	3.50569e-17	ARL6IP6	Down
ENSBTAG00000008896	-1.92015	5.74952	1.62019e-19	3.50569e-17	DHX15	Down
ENSBTAG00000043564	-2.74297	6.52527	1.75779e-19	3.73669e-17	ATP8	Down
ENSBTAG00000004745	-1.96931	5.60027	2.04022e-19	4.26229e-17	NAA15	Down
ENSBTAG00000015778	-2.44472	3.23264	2.40358e-19	4.93629e-17	SASS6	Down
ENSBTAG00000049833	1.91692	9.36552	4.32363e-19	8.73157e-17	RPL39	Up
ENSBTAG00000002627	-2.70753	4.90008	5.10685e-19	1.01442e-16	ZRANB2	Down
ENSBTAG00000001777	1.87989	10.5076	5.27231e-19	1.0304e-16	RPLP2	Up
ENSBTAG00000017734	-2.37981	3.92839	5.38383e-19	1.03549e-16	ENSBTAG00000017734	Down
ENSBTAG00000014646	2.43531	5.59708	7.26303e-19	1.3751e-16	MZT2B	Up
ENSBTAG00000010884	-2.46151	3.41397	8.38361e-19	1.56283e-16	NKAP	Down
ENSBTAG00000051348	-2.88233	2.29988	1.36071e-18	2.49815e-16	ENSBTAG00000051348	Down
ENSBTAG00000013905	-1.9931	6.23468	1.70813e-18	3.08916e-16	SMC3	Down
ENSBTAG00000009734	-1.92933	4.07861	2.14554e-18	3.82317e-16	XPA	Down
ENSBTAG00000049108	-2.35241	5.49271	3.01391e-18	5.29269e-16	TRAT1	Down
ENSBTAG00000015474	-3.00312	6.40031	4.71208e-18	8.15661e-16	SRSF11	Down
ENSBTAG00000018898	-2.63699	6.57813	6.1666e-18	1.0524e-15	ARID4A	Down
ENSBTAG00000027789	-2.32397	6.06416	6.46267e-18	1.08761e-15	PPIG	Down
ENSBTAG00000013885	-1.95663	5.11598	6.8391e-18	1.1352e-15	ADSS2	Down
ENSBTAG00000012077	-2.51909	5.4124	9.76751e-18	1.59936e-15	SLF2	Down
ENSBTAG00000000223	-1.86024	5.77734	1.09685e-17	1.77206e-15	PPM1B	Down
ENSBTAG00000005142	1.68195	9.91961	1.16375e-17	1.83398e-15	RPL37	Up
ENSBTAG00000017999	-2.15004	5.85266	1.16544e-17	1.83398e-15	TNRC6A	Down
ENSBTAG00000014295	-1.83901	8.14997	1.1834e-17	1.83837e-15	CAPZA1	Down
ENSBTAG00000033887	-2.78682	2.28538	1.31395e-17	2.01534e-15	ENSBTAG00000033887	Down
ENSBTAG00000000902	-2.80361	6.95479	1.49828e-17	2.26933e-15	OGT	Down
ENSBTAG00000050317	3.17478	2.94886	1.91753e-17	2.86848e-15	MRPL36	Up
ENSBTAG00000032982	-1.97996	4.37383	3.20375e-17	4.70563e-15	TERF1	Down
ENSBTAG00000017468	-2.43686	4.55358	3.2233e-17	4.70563e-15	NUCB2	Down
ENSBTAG00000000359	-1.67094	4.97983	3.91655e-17	5.64962e-15	EIF3J	Down
ENSBTAG00000033080	1.70947	11.211	5.44258e-17	7.75856e-15	RPL15	Up
ENSBTAG00000016782	-2.31105	4.88371	5.73894e-17	8.0859e-15	SLC39A10	Down
ENSBTAG00000028359	5.79976	-0.228074	6.00076e-17	8.35761e-15	U3	Up
ENSBTAG00000015781	-2.44992	4.53495	7.1935e-17	9.90495e-15	TRMT13	Down
ENSBTAG00000039770	-1.90884	5.80442	7.42933e-17	1.01147e-14	CEBPZ	Down
ENSBTAG00000006837	-1.83346	4.89461	8.02522e-17	1.08046e-14	UBA6	Down
ENSBTAG00000017958	-2.46621	4.43877	9.42196e-17	1.25457e-14	AHI1	Down
ENSBTAG00000008412	1.61633	6.85899	1.01908e-16	1.3422e-14	BCL7C	Up
ENSBTAG00000019091	-2.27036	3.09271	1.06492e-16	1.38748e-14	RNPC3	Down
ENSBTAG00000004901	-2.40996	3.98576	1.35865e-16	1.75136e-14	PIK3C2A	Down
ENSBTAG00000009061	-1.9582	4.93287	1.96478e-16	2.50602e-14	FAR1	Down
ENSBTAG00000005193	-1.82129	3.92588	2.11528e-16	2.66988e-14	CRTAM	Down
ENSBTAG00000015222	-3.40722	4.14693	2.31641e-16	2.8936e-14	RSRP1	Down
ENSBTAG00000016038	-2.07685	4.80275	2.92162e-16	3.61238e-14	GCC2	Down
ENSBTAG00000004072	-1.70012	5.38872	2.98054e-16	3.648e-14	CAPZA2	Down
ENSBTAG00000002755	-3.04511	7.24249	3.37921e-16	4.09459e-14	ANKRD12	Down
ENSBTAG00000018313	-2.4967	3.897	5.69642e-16	6.83401e-14	MBNL2	Down
ENSBTAG00000017797	-1.87971	6.48195	6.67668e-16	7.9315e-14	LY75	Down
ENSBTAG00000052413	3.23526	5.93912	7.87743e-16	9.26707e-14	GNAS	Up
ENSBTAG00000005708	-2.68068	3.22335	8.46998e-16	9.86834e-14	KIF20B	Down
ENSBTAG00000044178	-1.72555	4.21925	9.63041e-16	1.11135e-13	ZMPSTE24	Down
ENSBTAG00000003384	-2.27281	2.67879	1.13065e-15	1.29246e-13	CEP162	Down
ENSBTAG00000017573	-2.08457	4.47632	1.30268e-15	1.47519e-13	RBM26	Down
ENSBTAG00000006555	-1.71759	4.32277	1.36004e-15	1.52589e-13	ZMYM1	Down
ENSBTAG00000004999	-2.05156	7.94904	1.42162e-15	1.58035e-13	RESF1	Down
ENSBTAG00000017258	-1.85908	4.19083	1.73735e-15	1.91377e-13	ACSL3	Down
ENSBTAG00000020174	-1.94673	4.6753	1.79456e-15	1.95898e-13	HBS1L	Down
ENSBTAG00000007872	-1.58878	7.20437	1.98463e-15	2.14712e-13	PSIP1	Down
ENSBTAG00000016548	-2.55459	2.46523	2.41659e-15	2.59132e-13	TEX12	Down
ENSBTAG00000011319	-1.77586	5.69672	2.44682e-15	2.60071e-13	SLTM	Down
ENSBTAG00000016167	-1.70005	4.31341	2.61437e-15	2.75464e-13	ATL2	Down
ENSBTAG00000019704	-1.87307	6.08006	2.88811e-15	3.01683e-13	HLTF	Down
ENSBTAG00000051479	-2.88351	3.09714	3.82876e-15	3.96522e-13	ENSBTAG00000051479	Down
ENSBTAG00000010518	-2.1604	4.83964	3.97961e-15	4.08652e-13	MTREX	Down
ENSBTAG00000019759	-1.67453	4.956	4.05496e-15	4.1289e-13	IDE	Down
ENSBTAG00000003784	-2.00908	4.95143	5.06232e-15	5.11167e-13	DNAJC2	Down
ENSBTAG00000001937	-2.88758	2.17303	5.23358e-15	5.24093e-13	ANAPC11	Down
ENSBTAG00000014007	-2.5161	3.69041	6.31531e-15	6.27235e-13	ELMOD2	Down
ENSBTAG00000015584	-1.61488	4.82815	6.53791e-15	6.44064e-13	BMI1	Down
ENSBTAG00000001485	-1.8498	5.32423	6.6192e-15	6.46813e-13	PPIP5K2	Down
ENSBTAG00000052878	-2.17348	4.28221	6.80635e-15	6.5978e-13	ENSBTAG00000052878	Down
ENSBTAG00000052606	-1.73708	4.60263	7.15542e-15	6.86401e-13	TRIM5	Down
ENSBTAG00000011597	-1.95391	4.48071	7.19427e-15	6.86401e-13	PDS5B	Down
ENSBTAG00000049944	4.51088	0.38328	7.44119e-15	7.04414e-13	ENSBTAG00000049944	Up
ENSBTAG00000004934	-2.39067	5.09522	8.60586e-15	8.0835e-13	NEMF	Down
ENSBTAG00000003878	-2.20032	3.5508	1.09984e-14	1.02514e-12	ZUP1	Down
ENSBTAG00000011796	-1.91369	3.76563	1.20478e-14	1.11437e-12	TRMT5	Down
ENSBTAG00000025213	-3.22619	2.86698	1.25974e-14	1.15638e-12	OMG	Down
ENSBTAG00000008716	-1.71328	5.14928	1.29185e-14	1.17694e-12	SSB	Down
ENSBTAG00000048824	2.55193	3.12279	1.33151e-14	1.20402e-12	PET100	Up
ENSBTAG00000014752	-2.03061	5.47803	1.62409e-14	1.45771e-12	AKAP11	Down
ENSBTAG00000047229	1.67079	8.69353	1.65186e-14	1.47174e-12	CRIP1	Up
ENSBTAG00000008772	-2.36779	4.03577	1.86308e-14	1.64781e-12	SMC2	Down
ENSBTAG00000022032	2.80586	3.21554	2.06754e-14	1.81539e-12	CHCHD10	Up
ENSBTAG00000019748	-1.90483	6.66042	2.7283e-14	2.37833e-12	TASOR	Down
ENSBTAG00000020180	-2.47754	3.7458	2.75768e-14	2.38677e-12	TMED5	Down
ENSBTAG00000015753	-1.76771	5.27637	3.75791e-14	3.22941e-12	RSBN1L	Down
ENSBTAG00000038620	-1.84448	4.47302	3.83026e-14	3.2684e-12	CIR1	Down
ENSBTAG00000019836	-2.30149	3.23719	3.8591e-14	3.26998e-12	GSKIP	Down
ENSBTAG00000003354	-1.92681	7.0558	4.12356e-14	3.4698e-12	SMCHD1	Down
ENSBTAG00000013043	-2.19352	2.52723	4.19075e-14	3.50202e-12	AP5M1	Down
ENSBTAG00000000108	-2.06508	4.84873	4.92801e-14	4.08991e-12	KHDC4	Down
ENSBTAG00000000545	-1.72341	6.483	6.23475e-14	5.1101e-12	PPP4R3B	Down
ENSBTAG00000008603	-2.05959	4.27712	6.27339e-14	5.1101e-12	CXHXorf21	Down
ENSBTAG00000009897	-1.71149	6.32697	6.28378e-14	5.1101e-12	AGPS	Down
ENSBTAG00000013254	-2.1671	6.06598	6.7298e-14	5.43365e-12	XPO1	Down
ENSBTAG00000015615	-1.82418	4.30307	6.77132e-14	5.43365e-12	THEMIS	Down
ENSBTAG00000000409	-1.59627	4.50379	7.2177e-14	5.75374e-12	CDC40	Down
ENSBTAG00000020059	-2.44161	2.71181	7.32666e-14	5.80243e-12	GEN1	Down
ENSBTAG00000004672	-2.0974	5.08417	8.23456e-14	6.4791e-12	RDX	Down
ENSBTAG00000008243	-2.52019	3.66972	9.31909e-14	7.28512e-12	LRRC40	Down
ENSBTAG00000007321	-2.93598	5.70423	9.73878e-14	7.56441e-12	SREK1	Down
ENSBTAG00000019215	-1.68235	4.16724	1.19054e-13	9.18843e-12	THOC1	Down
ENSBTAG00000013042	-1.54022	5.45575	1.21596e-13	9.3252e-12	EXOC5	Down
ENSBTAG00000009805	-1.49728	5.6083	1.29086e-13	9.83731e-12	CFDP2	Down
ENSBTAG00000008118	-1.7406	4.72256	1.40731e-13	1.06577e-11	RPF1	Down
ENSBTAG00000000694	1.50725	6.94232	1.51931e-13	1.14345e-11	TAF10	Up
ENSBTAG00000010649	-1.82837	5.90355	1.82762e-13	1.36699e-11	MEF2A	Down
ENSBTAG00000021849	-1.71866	4.16088	2.00299e-13	1.48897e-11	DUS4L	Down
ENSBTAG00000031687	-2.43685	2.83697	2.21419e-13	1.63593e-11	ENSBTAG00000031687	Down
ENSBTAG00000008072	-1.69727	6.36548	2.29732e-13	1.68707e-11	SRSF10	Down
ENSBTAG00000017565	-1.67435	4.65168	2.88107e-13	2.10301e-11	SCFD1	Down
ENSBTAG00000006556	-1.76466	6.10175	2.91677e-13	2.11632e-11	COPB1	Down
ENSBTAG00000000363	-2.32806	4.72205	2.95827e-13	2.13365e-11	BDP1	Down
ENSBTAG00000019543	1.38936	7.71532	3.23186e-13	2.31718e-11	ELOB	Up
ENSBTAG00000013652	-2.33896	5.10955	3.28615e-13	2.34225e-11	GTF2A1	Down
ENSBTAG00000021172	-1.61702	4.57288	3.40846e-13	2.41307e-11	IWS1	Down
ENSBTAG00000007639	-1.59775	4.2315	3.42534e-13	2.41307e-11	SDAD1	Down
ENSBTAG00000019253	1.42806	7.56644	3.44675e-13	2.41412e-11	RPL36A	Up
ENSBTAG00000011963	1.38475	11.4594	3.73763e-13	2.60281e-11	RPS19	Up
ENSBTAG00000001822	-1.46444	6.72578	3.97748e-13	2.754e-11	SNX10	Down
ENSBTAG00000039208	1.56041	6.73377	4.12786e-13	2.84189e-11	ATP5F1E	Up
ENSBTAG00000048402	-2.31953	3.4471	4.24158e-13	2.90368e-11	ENSBTAG00000048402	Down
ENSBTAG00000011953	-1.77355	6.34233	4.27157e-13	2.90779e-11	PRKACB	Down
ENSBTAG00000016708	-1.46425	7.67535	4.39296e-13	2.97372e-11	CLTC	Down
ENSBTAG00000019944	-1.41477	6.34025	4.70326e-13	3.16608e-11	METAP2	Down
ENSBTAG00000005055	-1.87384	5.2345	5.39061e-13	3.60873e-11	TXK	Down
ENSBTAG00000015901	-1.88936	4.54098	5.4821e-13	3.64981e-11	ARMC1	Down
ENSBTAG00000009103	-1.51427	4.69959	6.07743e-13	4.02406e-11	UBLCP1	Down
ENSBTAG00000011689	-1.75254	7.86656	6.1279e-13	4.03542e-11	LENG8	Down
ENSBTAG00000020122	-1.65801	5.10835	6.60728e-13	4.32759e-11	USP16	Down
ENSBTAG00000050904	-1.4485	6.705	6.99275e-13	4.55544e-11	RAP1A	Down
ENSBTAG00000014080	-1.99721	3.83269	7.12094e-13	4.61414e-11	METTL14	Down
ENSBTAG00000017061	-1.88272	4.33917	7.28522e-13	4.69548e-11	SMARCAD1	Down
ENSBTAG00000011541	-1.79858	4.87392	7.50077e-13	4.79412e-11	RBL1	Down
ENSBTAG00000016512	-1.54997	5.01699	7.5174e-13	4.79412e-11	TTC21B	Down
ENSBTAG00000009888	-1.57804	4.64072	7.67353e-13	4.84799e-11	DRAM2	Down
ENSBTAG00000030744	-2.0507	3.02129	7.68188e-13	4.84799e-11	NFYB	Down
ENSBTAG00000030801	-2.12291	2.91506	7.95466e-13	4.99412e-11	MNAT1	Down
ENSBTAG00000030932	-1.69405	4.67036	8.89578e-13	5.5562e-11	IFI44L	Down
ENSBTAG00000000287	-1.85862	3.66021	9.63238e-13	5.94321e-11	GNPDA2	Down
ENSBTAG00000031709	-1.40502	5.016	9.70232e-13	5.94321e-11	PDCD10	Down
ENSBTAG00000000288	-1.85395	6.44953	9.73954e-13	5.94321e-11	UPF2	Down
ENSBTAG00000020815	-1.47513	4.45408	9.75217e-13	5.94321e-11	UHRF2	Down
ENSBTAG00000021021	1.49645	6.12842	9.76066e-13	5.94321e-11	C21H15orf39	Up
ENSBTAG00000018745	-3.04761	3.01995	1.01515e-12	6.15031e-11	CEP290	Down
ENSBTAG00000016882	-1.71041	5.79241	1.12304e-12	6.77006e-11	VPS26A	Down
ENSBTAG00000018690	-1.55252	4.07025	1.17073e-12	7.02263e-11	RPAP3	Down
ENSBTAG00000002648	1.3544	10.7179	1.20219e-12	7.1758e-11	RPS18	Up
ENSBTAG00000046394	1.38042	9.08983	1.23934e-12	7.36131e-11	RPL23A	Up
ENSBTAG00000003745	-1.68432	5.05475	1.36269e-12	8.0545e-11	WDR48	Down
ENSBTAG00000052700	1.5432	4.50705	1.37611e-12	8.08178e-11	ENSBTAG00000052700	Up
ENSBTAG00000047265	1.3871	5.34494	1.38304e-12	8.08178e-11	ENSBTAG00000047265	Up
ENSBTAG00000022109	-1.91871	3.28614	1.38732e-12	8.08178e-11	SCOC	Down
ENSBTAG00000001142	-1.44133	5.3053	1.61705e-12	9.375e-11	GNE	Down
ENSBTAG00000004489	-1.48678	4.48137	1.99039e-12	1.14846e-10	APPBP2	Down
ENSBTAG00000048151	-2.39987	6.3248	2.20455e-12	1.266e-10	PRPF40A	Down
ENSBTAG00000000744	-1.8524	3.50962	2.28136e-12	1.30304e-10	DCTN6	Down
ENSBTAG00000003002	-1.77301	5.03568	2.29057e-12	1.30304e-10	WDR75	Down
ENSBTAG00000010134	-1.49363	5.66799	2.74643e-12	1.55507e-10	OSTM1	Down
ENSBTAG00000003111	-2.03332	4.52162	2.8892e-12	1.6283e-10	ATM	Down
ENSBTAG00000021661	-1.71248	4.78618	2.90361e-12	1.62884e-10	APAF1	Down
ENSBTAG00000014691	-1.50995	6.10331	2.98941e-12	1.66925e-10	ARFGEF1	Down
ENSBTAG00000003535	1.53214	5.43219	3.11678e-12	1.73239e-10	DPM3	Up
ENSBTAG00000010546	-1.68588	3.68001	3.28999e-12	1.82031e-10	LIN54	Down
ENSBTAG00000014029	-1.77039	4.83735	3.37278e-12	1.85764e-10	HERC4	Down
ENSBTAG00000014807	-1.90569	4.74094	3.44423e-12	1.8884e-10	DPP8	Down
ENSBTAG00000003112	-1.5833	4.47496	3.57715e-12	1.95245e-10	THUMPD3	Down
ENSBTAG00000013615	-1.63661	4.97606	3.66789e-12	1.993e-10	CHORDC1	Down
ENSBTAG00000014227	-1.4746	5.83504	3.73145e-12	2.01848e-10	NDFIP2	Down
ENSBTAG00000001908	-1.5644	4.76791	3.96028e-12	2.13274e-10	DLD	Down
ENSBTAG00000009389	-1.55652	8.01869	4.19225e-12	2.24768e-10	HNRNPH1	Down
ENSBTAG00000001607	-2.29918	4.42214	4.36623e-12	2.33064e-10	TMEM41B	Down
ENSBTAG00000006259	-1.41773	6.68196	4.4547e-12	2.36744e-10	MOB1A	Down
ENSBTAG00000011383	-1.49476	5.13933	4.77765e-12	2.52798e-10	SNX4	Down
ENSBTAG00000037996	-1.36288	4.8779	5.19068e-12	2.73459e-10	ARMCX3	Down
ENSBTAG00000031561	-2.07746	3.07686	5.24598e-12	2.75175e-10	RSRC1	Down
ENSBTAG00000027630	-1.66679	4.94447	5.34041e-12	2.78921e-10	CISD2	Down
ENSBTAG00000007595	-1.92594	5.62022	5.43008e-12	2.82387e-10	BROX	Down
ENSBTAG00000014099	-1.6057	5.23153	5.50117e-12	2.84862e-10	YTHDC2	Down
ENSBTAG00000014722	-1.48042	4.17764	5.53709e-12	2.85502e-10	TSTD2	Down
ENSBTAG00000007960	-1.58221	6.42838	5.79948e-12	2.97764e-10	TOP1	Down
ENSBTAG00000020807	1.31226	10.9418	6.0576e-12	3.09704e-10	FAU	Up
ENSBTAG00000019514	-1.69167	4.68775	6.40465e-12	3.26072e-10	OPA1	Down
ENSBTAG00000015718	-1.52546	5.71645	6.45535e-12	3.27278e-10	CASP8	Down
ENSBTAG00000032433	-1.39192	4.26355	6.90963e-12	3.4885e-10	DENR	Down
ENSBTAG00000017028	-1.76515	5.57563	6.94555e-12	3.49208e-10	USO1	Down
ENSBTAG00000049437	-1.5116	6.32792	7.1333e-12	3.57166e-10	CBX3	Down
ENSBTAG00000020451	-1.5852	5.78218	7.3441e-12	3.66207e-10	USP1	Down
ENSBTAG00000019119	-1.73039	3.94343	7.74692e-12	3.84711e-10	ZCRB1	Down
ENSBTAG00000013460	-1.96279	5.42769	9.13782e-12	4.51931e-10	ZBTB11	Down
ENSBTAG00000051972	3.94964	6.90031	9.89938e-12	4.86674e-10	CEBPB	Up
ENSBTAG00000021633	-1.78085	4.25372	9.92064e-12	4.86674e-10	TDG	Down
ENSBTAG00000013184	-1.92061	5.13164	1.00183e-11	4.89483e-10	CEP120	Down
ENSBTAG00000006040	-1.62788	5.29774	1.02656e-11	4.98294e-10	UHRF1BP1L	Down
ENSBTAG00000007167	-1.49259	4.46152	1.02809e-11	4.98294e-10	ZMYM5	Down
ENSBTAG00000009121	-1.81122	7.08439	1.06212e-11	5.11467e-10	STAG2	Down
ENSBTAG00000004098	-2.11461	2.80733	1.06371e-11	5.11467e-10	ARMT1	Down
ENSBTAG00000009479	1.52449	4.7677	1.06838e-11	5.11684e-10	UQCRQ	Up
ENSBTAG00000018613	-2.12631	4.59102	1.11678e-11	5.32759e-10	NOL8	Down
ENSBTAG00000015732	-1.5085	5.28863	1.12735e-11	5.35692e-10	PSMC6	Down
ENSBTAG00000016944	1.85582	6.11338	1.16923e-11	5.53418e-10	ADORA2A	Up
ENSBTAG00000000773	-1.41267	4.36574	1.21101e-11	5.68893e-10	TTC9C	Down
ENSBTAG00000014971	1.52029	5.45329	1.21131e-11	5.68893e-10	SEC61G	Up
ENSBTAG00000000019	-1.78747	7.13511	1.22015e-11	5.70832e-10	SERINC1	Down
ENSBTAG00000048631	-1.79171	5.38673	1.24694e-11	5.8112e-10	ENSBTAG00000048631	Down
ENSBTAG00000027321	-2.48774	2.02457	1.35641e-11	6.29718e-10	CCDC18	Down
ENSBTAG00000019434	-1.29122	7.20198	1.45054e-11	6.70847e-10	PDCD4	Down
ENSBTAG00000018994	-1.77306	4.29226	1.47672e-11	6.80358e-10	TNFSF10	Down
ENSBTAG00000032637	-1.63328	4.635	1.50575e-11	6.91107e-10	EXOC1	Down
ENSBTAG00000015009	1.4041	6.38101	1.51268e-11	6.91667e-10	LAMTOR4	Up
ENSBTAG00000038920	-1.72653	5.92494	1.53593e-11	6.99656e-10	VPS13C	Down
ENSBTAG00000021083	-1.72099	3.67545	1.73726e-11	7.88402e-10	RECQL	Down
ENSBTAG00000046324	-1.60366	7.49549	1.79832e-11	8.1307e-10	ENSBTAG00000046324	Down
ENSBTAG00000012267	-2.24961	5.98641	1.83453e-11	8.26356e-10	ZFC3H1	Down
ENSBTAG00000016568	-1.44388	4.86812	1.92231e-11	8.62688e-10	LUC7L	Down
ENSBTAG00000005180	-1.24453	5.10941	1.98525e-11	8.87648e-10	RBMS1	Down
ENSBTAG00000016307	-1.75813	3.87121	2.07834e-11	9.25854e-10	CDC7	Down
ENSBTAG00000021135	-1.91541	3.04435	2.39687e-11	1.06384e-09	RMI1	Down
ENSBTAG00000021378	1.45642	5.13097	2.42982e-11	1.07453e-09	S100A13	Up
ENSBTAG00000019053	-3.72964	0.58176	2.53888e-11	1.11868e-09	MAP9	Down
ENSBTAG00000009698	-1.58079	4.33675	2.68689e-11	1.1796e-09	ABCD3	Down
ENSBTAG00000014249	-1.54632	6.82476	2.80112e-11	1.22531e-09	IVNS1ABP	Down
ENSBTAG00000039671	-3.58523	0.995662	2.87701e-11	1.25398e-09	ENSBTAG00000039671	Down
ENSBTAG00000017164	-1.52423	4.92077	2.94742e-11	1.28007e-09	LARP4	Down
ENSBTAG00000018227	-2.22996	7.11001	3.06528e-11	1.3265e-09	SLC4A7	Down
ENSBTAG00000024688	-2.36869	5.62779	3.10216e-11	1.33768e-09	PHIP	Down
ENSBTAG00000017401	-1.5705	4.06139	3.181e-11	1.36525e-09	TBK1	Down
ENSBTAG00000015683	-1.81758	5.91858	3.18863e-11	1.36525e-09	HSPA4	Down
ENSBTAG00000016104	-1.61771	4.92039	3.21389e-11	1.37122e-09	BTAF1	Down
ENSBTAG00000018131	-1.39383	5.18736	3.42522e-11	1.45626e-09	ATF1	Down
ENSBTAG00000047679	-1.37196	4.6973	3.49917e-11	1.4825e-09	DNTTIP2	Down
ENSBTAG00000002073	-1.51384	4.20036	3.56236e-11	1.50401e-09	RAD17	Down
ENSBTAG00000038055	2.73069	4.92856	3.60589e-11	1.5171e-09	KLF16	Up
ENSBTAG00000017362	-1.33752	5.08473	3.68947e-11	1.5469e-09	CNOT6	Down
ENSBTAG00000012550	-1.45056	5.94876	3.96324e-11	1.65245e-09	TAOK3	Down
ENSBTAG00000003401	-1.25881	8.72863	3.9685e-11	1.65245e-09	ACTR3	Down
ENSBTAG00000020848	-1.58388	5.5363	4.0116e-11	1.66468e-09	PIK3CG	Down
ENSBTAG00000008862	-1.97378	5.57339	4.112e-11	1.70052e-09	GOLGB1	Down
ENSBTAG00000002742	-1.5833	4.94545	4.13021e-11	1.70223e-09	MSH2	Down
ENSBTAG00000008925	-1.75643	4.12651	4.20509e-11	1.72722e-09	MRE11	Down
ENSBTAG00000047502	-1.54146	6.11674	4.40659e-11	1.80387e-09	FKBP5	Down
ENSBTAG00000007863	-1.83075	4.71882	4.45334e-11	1.81687e-09	GLS	Down
ENSBTAG00000014399	-1.81028	4.32166	4.57267e-11	1.8593e-09	QSER1	Down
ENSBTAG00000012552	-1.63055	5.17179	4.59691e-11	1.8629e-09	FMR1	Down
ENSBTAG00000008403	-2.06619	6.88973	4.76278e-11	1.92368e-09	ROCK1	Down
ENSBTAG00000018425	-1.34366	5.36349	4.83428e-11	1.94081e-09	PSMD7	Down
ENSBTAG00000019854	-1.35936	4.82024	4.84852e-11	1.94081e-09	ABCE1	Down
ENSBTAG00000011252	-1.95454	5.03182	4.85322e-11	1.94081e-09	RAD50	Down
ENSBTAG00000008962	-1.50048	4.07367	4.89325e-11	1.95038e-09	MRPL50	Down
ENSBTAG00000019891	1.2677	5.52155	4.98419e-11	1.98011e-09	MRPL40	Up
ENSBTAG00000014042	-2.6577	3.58427	5.00921e-11	1.98355e-09	TLR10	Down
ENSBTAG00000010196	-1.74382	3.6635	5.229e-11	2.05959e-09	NUP43	Down
ENSBTAG00000019020	-1.86098	6.21926	5.23523e-11	2.05959e-09	TAX1BP1	Down
ENSBTAG00000048982	-2.89093	2.50334	5.36987e-11	2.10572e-09	ENSBTAG00000048982	Down
ENSBTAG00000019730	-1.67507	6.96694	5.39148e-11	2.10737e-09	PNISR	Down
ENSBTAG00000031071	-2.52409	2.12966	5.41487e-11	2.10971e-09	ZNF624	Down
ENSBTAG00000004842	-1.38758	4.41352	5.55054e-11	2.14957e-09	RSPRY1	Down
ENSBTAG00000021437	-2.29095	4.51268	5.55265e-11	2.14957e-09	GPR174	Down
ENSBTAG00000000201	-1.98966	4.33994	5.81502e-11	2.24397e-09	LTN1	Down
ENSBTAG00000031473	-2.07084	3.92293	6.25312e-11	2.40537e-09	ORC2	Down
ENSBTAG00000016932	-1.95355	4.98397	6.70106e-11	2.56952e-09	SENP7	Down
ENSBTAG00000012865	-1.3359	7.6106	6.78101e-11	2.59197e-09	DEK	Down
ENSBTAG00000017123	-1.90055	2.92259	7.08439e-11	2.69223e-09	ZNF354B	Down
ENSBTAG00000009732	-1.69574	4.72421	7.08773e-11	2.69223e-09	NCBP1	Down
ENSBTAG00000010510	-1.58947	5.08147	7.21973e-11	2.7338e-09	DHX29	Down
ENSBTAG00000013225	-1.50252	4.96714	7.46301e-11	2.81711e-09	NBN	Down
ENSBTAG00000011096	-2.03633	3.59827	7.56285e-11	2.84593e-09	ERGIC2	Down
ENSBTAG00000003697	-2.08407	4.41414	7.97113e-11	2.99028e-09	TARDBP	Down
ENSBTAG00000018322	-1.46037	5.03296	8.03134e-11	3.00357e-09	SEC24A	Down
ENSBTAG00000020169	-1.5351	5.37276	8.08266e-11	3.01346e-09	CEPT1	Down
ENSBTAG00000000455	-1.84741	5.96132	8.17659e-11	3.03913e-09	CREBZF	Down
ENSBTAG00000016635	-1.43548	4.92712	8.55494e-11	3.16436e-09	COG6	Down
ENSBTAG00000021653	-1.44641	6.88376	8.56573e-11	3.16436e-09	TRIP12	Down
ENSBTAG00000013515	-1.76746	4.42896	9.04005e-11	3.32943e-09	INTS13	Down
ENSBTAG00000005571	-1.4276	5.20834	9.10744e-11	3.34409e-09	PHF20	Down
ENSBTAG00000014771	-1.92514	4.84953	9.91374e-11	3.62388e-09	RBMX2	Down
ENSBTAG00000002002	-2.1372	4.30753	9.96667e-11	3.62388e-09	ATAD2	Down
ENSBTAG00000019667	1.3647	6.15892	9.98701e-11	3.62388e-09	RNF187	Up
ENSBTAG00000011529	-2.32901	3.9253	9.98907e-11	3.62388e-09	ATR	Down
ENSBTAG00000006645	-2.14375	4.15604	1.03419e-10	3.74066e-09	LPAR6	Down
ENSBTAG00000019264	-1.84556	4.93833	1.03741e-10	3.74114e-09	EDEM3	Down
ENSBTAG00000001192	-1.46151	4.31294	1.04618e-10	3.76159e-09	STX12	Down
ENSBTAG00000038333	-1.75121	4.52765	1.07011e-10	3.83624e-09	RBM23	Down
ENSBTAG00000018680	-1.28895	4.84074	1.07669e-10	3.84845e-09	ENSBTAG00000018680	Down
ENSBTAG00000006107	-2.16995	3.34622	1.11461e-10	3.97227e-09	SLF1	Down
ENSBTAG00000006471	-2.36056	3.38697	1.18554e-10	4.21266e-09	OSBPL11	Down
ENSBTAG00000009439	-1.8536	3.94023	1.19097e-10	4.21959e-09	EDRF1	Down
ENSBTAG00000049945	-1.48608	4.87288	1.19934e-10	4.23685e-09	ENSBTAG00000049945	Down
ENSBTAG00000047550	-2.12214	5.07842	1.2105e-10	4.26385e-09	KIAA2026	Down
ENSBTAG00000017326	-2.3443	2.29748	1.21531e-10	4.26838e-09	OMA1	Down
ENSBTAG00000012250	-1.49987	4.63173	1.24351e-10	4.35478e-09	BLOC1S6	Down
ENSBTAG00000038233	-2.20328	5.10987	1.27427e-10	4.44968e-09	ENSBTAG00000038233	Down
ENSBTAG00000033735	-2.75417	4.68079	1.29527e-10	4.51001e-09	WASHC4	Down
ENSBTAG00000009689	-1.28446	5.36871	1.31187e-10	4.55471e-09	RWDD1	Down
ENSBTAG00000003702	-1.45483	4.63774	1.32625e-10	4.59148e-09	ANGEL2	Down
ENSBTAG00000046257	-1.58699	8.68887	1.39616e-10	4.81972e-09	GIMAP4	Down
ENSBTAG00000048622	-1.26364	6.29026	1.40491e-10	4.83616e-09	TMOD3	Down
ENSBTAG00000019568	-2.04774	2.48546	1.56942e-10	5.38717e-09	IFT74	Down
ENSBTAG00000018400	-1.98102	2.05321	1.61651e-10	5.53313e-09	BRMS1L	Down
ENSBTAG00000032557	1.37737	5.56444	1.62309e-10	5.53999e-09	TMEM258	Up
ENSBTAG00000009085	-1.3385	4.97312	1.64107e-10	5.58564e-09	SLC35A5	Down
ENSBTAG00000014208	1.33837	9.63443	1.86173e-10	6.31895e-09	RPL35A	Up
ENSBTAG00000008340	1.71485	3.66489	1.8778e-10	6.35568e-09	ATOX1	Up
ENSBTAG00000051879	2.18385	2.66037	1.89891e-10	6.4092e-09	SHISA8	Up
ENSBTAG00000015428	-1.41038	4.66886	1.96648e-10	6.61884e-09	TMEM170A	Down
ENSBTAG00000053836	2.37097	2.53952	1.9904e-10	6.6646e-09	CCDC71L	Up
ENSBTAG00000006242	-1.5501	6.95216	1.99108e-10	6.6646e-09	USP9X	Down
ENSBTAG00000002795	-1.93824	5.89963	2.00504e-10	6.69285e-09	NKTR	Down
ENSBTAG00000001393	-1.96202	3.98805	2.10841e-10	6.98502e-09	MTF2	Down
ENSBTAG00000005833	-1.87846	3.20411	2.11361e-10	6.98502e-09	ETNK1	Down
ENSBTAG00000002646	-1.48308	6.52713	2.11405e-10	6.98502e-09	DYNC1I2	Down
ENSBTAG00000018239	-1.96941	2.42463	2.11563e-10	6.98502e-09	DNAJC27	Down
ENSBTAG00000003892	-1.43127	4.43316	2.12857e-10	6.99931e-09	ENSBTAG00000003892	Down
ENSBTAG00000014463	-1.58267	6.02428	2.13151e-10	6.99931e-09	CAMK2D	Down
ENSBTAG00000015482	-1.52547	4.46116	2.22213e-10	7.27717e-09	ANKRD13C	Down
ENSBTAG00000001968	-2.15269	4.76002	2.3297e-10	7.60888e-09	TTC14	Down
ENSBTAG00000008863	-1.28673	5.28541	2.42317e-10	7.89291e-09	TMEM87A	Down
ENSBTAG00000003068	-1.81401	5.19696	2.44397e-10	7.93931e-09	MSMO1	Down
ENSBTAG00000032640	-1.387	4.60573	2.4595e-10	7.96839e-09	FOPNL	Down
ENSBTAG00000001673	-1.56224	5.70603	2.62981e-10	8.49744e-09	C2CD5	Down
ENSBTAG00000021762	-1.43714	5.3706	2.69767e-10	8.69352e-09	ZC3H15	Down
ENSBTAG00000053098	-1.79325	4.92118	2.7419e-10	8.81261e-09	ENSBTAG00000053098	Down
ENSBTAG00000025853	-2.10602	2.35075	2.80168e-10	8.98095e-09	HOMER1	Down
ENSBTAG00000015424	-1.66894	4.76669	2.83216e-10	9.0547e-09	WDR12	Down
ENSBTAG00000043570	-2.03225	11.9309	2.8651e-10	9.13588e-09	ENSBTAG00000043570	Down
ENSBTAG00000024675	-1.65927	3.36596	2.88548e-10	9.17673e-09	CYSLTR1	Down
ENSBTAG00000040277	2.00378	2.73584	2.89477e-10	9.18219e-09	H4	Up
ENSBTAG00000015720	-1.42624	5.26264	2.98505e-10	9.44383e-09	WWP1	Down
ENSBTAG00000039075	-2.34425	1.45803	3.0403e-10	9.57635e-09	ZNF527	Down
ENSBTAG00000047532	-1.69361	3.2005	3.04679e-10	9.57635e-09	TRIQK	Down
ENSBTAG00000001356	-1.69448	4.14883	3.05065e-10	9.57635e-09	USP38	Down
ENSBTAG00000002750	-1.64908	3.9358	3.11294e-10	9.74664e-09	KRIT1	Down
ENSBTAG00000013957	-1.53777	4.22241	3.12419e-10	9.75666e-09	GALNT3	Down
ENSBTAG00000009091	-1.66778	4.3176	3.16446e-10	9.85701e-09	RNASEL	Down
ENSBTAG00000009200	1.5669	3.46503	3.23325e-10	1.00455e-08	PAM16	Up
ENSBTAG00000001198	-1.37271	6.7311	3.27736e-10	1.01565e-08	GIMAP7	Down
ENSBTAG00000014512	-1.51826	4.01403	3.34618e-10	1.03433e-08	WDR19	Down
ENSBTAG00000039555	1.70008	5.50799	3.39376e-10	1.04637e-08	ENSBTAG00000039555	Up
ENSBTAG00000020042	-2.31752	3.4114	3.56056e-10	1.09501e-08	KLHL28	Down
ENSBTAG00000019750	-2.86082	3.77192	3.60561e-10	1.10606e-08	TMEM106B	Down
ENSBTAG00000001108	-1.5059	6.10045	3.70197e-10	1.13275e-08	GMCL1	Down
ENSBTAG00000006118	-1.6648	5.13769	4.02546e-10	1.22863e-08	RSRC2	Down
ENSBTAG00000050654	2.04685	3.29344	4.05172e-10	1.23354e-08	ENSBTAG00000050654	Up
ENSBTAG00000011505	-1.58931	5.37701	4.15921e-10	1.26309e-08	RABEP1	Down
ENSBTAG00000006581	-1.47789	4.66308	4.24149e-10	1.28311e-08	CCDC82	Down
ENSBTAG00000011339	-1.35673	4.17271	4.24631e-10	1.28311e-08	TAF8	Down
ENSBTAG00000018437	-1.58452	5.18081	4.34576e-10	1.30989e-08	SMC5	Down
ENSBTAG00000007442	-1.93785	5.80348	4.41852e-10	1.32852e-08	AKAP9	Down
ENSBTAG00000020199	-1.3373	6.55612	4.43941e-10	1.33149e-08	F2R	Down
ENSBTAG00000021645	-1.48471	3.86401	4.4579e-10	1.33237e-08	MBD4	Down
ENSBTAG00000011839	-1.46281	5.71814	4.46432e-10	1.33237e-08	HMGCS1	Down
ENSBTAG00000032360	-1.24615	7.67736	4.5086e-10	1.34228e-08	NAP1L1	Down
ENSBTAG00000031295	-1.37669	4.10151	4.55268e-10	1.35208e-08	HSDL2	Down
ENSBTAG00000008001	-1.26963	6.7656	4.72629e-10	1.40021e-08	NUCKS1	Down
ENSBTAG00000000322	-1.38108	5.20928	4.95821e-10	1.46236e-08	CD2AP	Down
ENSBTAG00000006869	-2.13713	4.64857	4.96024e-10	1.46236e-08	PHF20L1	Down
ENSBTAG00000023218	-1.24632	5.0003	5.10014e-10	1.49996e-08	UBE2V2	Down
ENSBTAG00000004532	-1.59336	4.44802	5.14611e-10	1.50775e-08	FGFR1OP2	Down
ENSBTAG00000025219	-2.45193	4.80348	5.15152e-10	1.50775e-08	ENSBTAG00000025219	Down
ENSBTAG00000013513	-1.18287	5.26698	5.23989e-10	1.52992e-08	ATP6V1C1	Down
ENSBTAG00000002293	-1.3049	4.62715	5.36249e-10	1.56195e-08	ARL5A	Down
ENSBTAG00000049516	-1.19906	8.26888	5.40442e-10	1.57039e-08	ARL6IP1	Down
ENSBTAG00000016199	-1.36736	6.57018	5.54183e-10	1.60647e-08	CLINT1	Down
ENSBTAG00000021078	-1.43337	3.47015	5.65549e-10	1.6355e-08	PYROXD1	Down
ENSBTAG00000021449	-1.84156	4.24106	5.76785e-10	1.66402e-08	DCAF13	Down
ENSBTAG00000022027	1.27984	6.4546	5.91317e-10	1.7019e-08	DDT	Up
ENSBTAG00000001574	-1.77108	3.74371	6.25086e-10	1.79483e-08	GPATCH2	Down
ENSBTAG00000012070	-1.53641	3.64836	6.5694e-10	1.88183e-08	INTS2	Down
ENSBTAG00000045617	-1.60231	3.3379	6.5989e-10	1.88582e-08	MTERF1	Down
ENSBTAG00000053923	1.79111	5.97775	6.69993e-10	1.91019e-08	EXOSC6	Up
ENSBTAG00000047834	-1.23509	6.74528	6.80807e-10	1.93596e-08	EFR3A	Down
ENSBTAG00000007067	-1.79906	4.27656	6.82228e-10	1.93596e-08	ZC3H13	Down
ENSBTAG00000032961	-1.51305	5.08489	6.94653e-10	1.96415e-08	IER3IP1	Down
ENSBTAG00000014766	-1.3391	7.08758	6.95404e-10	1.96415e-08	SRSF1	Down
ENSBTAG00000010760	-1.90836	5.28314	7.3651e-10	2.07542e-08	REV3L	Down
ENSBTAG00000020012	-1.37766	5.49167	7.52583e-10	2.11579e-08	CDC5L	Down
ENSBTAG00000019859	-2.23875	2.48157	7.79398e-10	2.1861e-08	B3GALT2	Down
ENSBTAG00000011916	-1.49228	5.64008	7.98074e-10	2.23332e-08	USP8	Down
ENSBTAG00000001671	-1.22232	6.10924	8.02196e-10	2.23968e-08	RTF1	Down
ENSBTAG00000046699	-1.47858	5.75289	8.06094e-10	2.24539e-08	STAT4	Down
ENSBTAG00000006748	-1.75383	5.44321	8.10825e-10	2.25339e-08	DMXL1	Down
ENSBTAG00000013842	-2.06681	3.41236	8.14306e-10	2.25788e-08	ACTR6	Down
ENSBTAG00000014529	-1.89181	3.16748	8.19287e-10	2.26651e-08	GBP4	Down
ENSBTAG00000012260	-2.16475	1.51534	8.24987e-10	2.27708e-08	MTRF1	Down
ENSBTAG00000053479	-4.24344	-0.665796	8.38148e-10	2.30815e-08	ENSBTAG00000053479	Down
ENSBTAG00000001013	-1.88048	4.8038	8.66297e-10	2.37952e-08	SLC30A5	Down
ENSBTAG00000017469	-1.53141	4.31695	8.69528e-10	2.37952e-08	CCDC88A	Down
ENSBTAG00000016637	-1.57583	3.94808	8.69959e-10	2.37952e-08	WBP4	Down
ENSBTAG00000017429	-1.96065	3.05185	8.83721e-10	2.41172e-08	PREPL	Down
ENSBTAG00000008967	-1.20652	8.3022	9.14129e-10	2.4891e-08	RAP1B	Down
ENSBTAG00000001902	-1.62346	5.20575	9.29247e-10	2.52459e-08	CEP295	Down
ENSBTAG00000007338	1.57647	8.10648	9.49981e-10	2.57515e-08	TYROBP	Up
ENSBTAG00000015156	1.7016	2.64699	9.69404e-10	2.62194e-08	NDUFB1	Up
ENSBTAG00000020994	-1.49918	4.01713	1.01363e-09	2.73545e-08	C19H17orf75	Down
ENSBTAG00000019300	-1.38794	4.31992	1.0246e-09	2.7589e-08	TPMT	Down
ENSBTAG00000012797	-1.42053	3.72714	1.02968e-09	2.76459e-08	DCUN1D1	Down
ENSBTAG00000020283	2.45609	5.7958	1.03127e-09	2.76459e-08	DUSP5	Up
ENSBTAG00000021756	-1.96792	3.47547	1.12207e-09	3.00135e-08	ZDHHC17	Down
ENSBTAG00000030706	-1.38261	3.69005	1.13094e-09	3.01797e-08	ALG6	Down
ENSBTAG00000053740	-2.6143	2.45391	1.13326e-09	3.01797e-08	ENSBTAG00000053740	Down
ENSBTAG00000011354	-1.35188	4.77088	1.23405e-09	3.27916e-08	NUDT9	Down
ENSBTAG00000003942	-1.35906	4.98796	1.24717e-09	3.30676e-08	PIP4K2C	Down
ENSBTAG00000018103	-1.19459	7.70158	1.29966e-09	3.43842e-08	HMGB1	Down
ENSBTAG00000018743	-1.51664	3.82746	1.34853e-09	3.55993e-08	C5H12orf29	Down
ENSBTAG00000012213	-1.30087	6.16775	1.38349e-09	3.64428e-08	WAPL	Down
ENSBTAG00000007562	-1.21091	7.01921	1.40263e-09	3.68669e-08	TRAM1	Down
ENSBTAG00000017727	-1.87912	3.2171	1.41451e-09	3.70987e-08	KIFAP3	Down
ENSBTAG00000021156	-1.72825	3.28038	1.44488e-09	3.78133e-08	TBC1D31	Down
ENSBTAG00000003849	-1.26827	4.67841	1.4618e-09	3.81737e-08	GNL2	Down
ENSBTAG00000003116	-1.28159	4.93794	1.47145e-09	3.83233e-08	MTMR6	Down
ENSBTAG00000001424	-1.34646	5.99084	1.47385e-09	3.83233e-08	MSH6	Down
ENSBTAG00000004593	-1.43174	7.79336	1.50251e-09	3.89847e-08	TOP2B	Down
ENSBTAG00000005990	-1.65774	7.10238	1.54538e-09	4.00114e-08	S1PR1	Down
ENSBTAG00000048960	-1.53696	3.27311	1.55103e-09	4.00722e-08	MZT1	Down
ENSBTAG00000020933	-1.33005	4.44827	1.57388e-09	4.05759e-08	HCFC2	Down
ENSBTAG00000010899	1.9597	6.7303	1.61145e-09	4.14016e-08	TIMP2	Up
ENSBTAG00000007976	-1.67586	3.50352	1.61274e-09	4.14016e-08	FAM3C	Down
ENSBTAG00000005869	-1.53423	5.79174	1.64922e-09	4.22486e-08	SENP6	Down
ENSBTAG00000031579	-2.46761	3.61372	1.65967e-09	4.24266e-08	SGO2	Down
ENSBTAG00000013612	-2.2436	1.51817	1.7349e-09	4.42564e-08	MBLAC2	Down
ENSBTAG00000003941	-1.63281	4.80877	1.76811e-09	4.49797e-08	AP1AR	Down
ENSBTAG00000005408	-1.64186	5.72464	1.77196e-09	4.49797e-08	CLK1	Down
ENSBTAG00000047874	-2.17437	5.65635	1.77439e-09	4.49797e-08	PRPF38B	Down
ENSBTAG00000050705	-2.23845	2.95066	1.79188e-09	4.53282e-08	ENSBTAG00000050705	Down
ENSBTAG00000018954	-1.27842	4.63694	1.80742e-09	4.5626e-08	ELP2	Down
ENSBTAG00000018061	-1.46448	3.70164	1.84198e-09	4.64018e-08	LNPK	Down
ENSBTAG00000021967	-1.42316	4.02694	1.85251e-09	4.65701e-08	TMEM168	Down
ENSBTAG00000033167	2.6526	1.79608	1.86696e-09	4.68364e-08	ENSBTAG00000033167	Up
ENSBTAG00000005957	-1.29338	5.77509	1.90318e-09	4.76464e-08	CSE1L	Down
ENSBTAG00000001894	-1.64844	4.02198	1.92561e-09	4.81086e-08	NEDD1	Down
ENSBTAG00000016484	-1.75405	3.85938	1.96716e-09	4.90455e-08	ATP11C	Down
ENSBTAG00000017711	2.13024	2.46281	1.97598e-09	4.91643e-08	WHAMM	Up
ENSBTAG00000013425	-1.56138	4.02806	1.98653e-09	4.9257e-08	COPS2	Down
ENSBTAG00000033897	2.20179	1.33291	1.98784e-09	4.9257e-08	ENSBTAG00000033897	Up
ENSBTAG00000010118	-1.25388	4.89795	1.99936e-09	4.94414e-08	HAT1	Down
ENSBTAG00000019085	-1.43287	5.18829	2.12554e-09	5.24204e-08	SRP54	Down
ENSBTAG00000017212	1.15068	4.82764	2.12848e-09	5.24204e-08	HYPK	Up
ENSBTAG00000017557	-1.5786	3.58065	2.136e-09	5.24988e-08	QRSL1	Down
ENSBTAG00000019697	1.25953	11.0331	2.21979e-09	5.44477e-08	NPAS2	Up
ENSBTAG00000000081	-1.43157	4.48614	2.27075e-09	5.55853e-08	CERT1	Down
ENSBTAG00000008112	-1.45403	4.07727	2.28848e-09	5.59063e-08	SHPRH	Down
ENSBTAG00000014310	-1.82803	4.9171	2.32295e-09	5.66341e-08	HEATR5B	Down
ENSBTAG00000011790	-1.52077	4.33448	2.3284e-09	5.6653e-08	MED14	Down
ENSBTAG00000016572	-1.86057	4.38728	2.42383e-09	5.88568e-08	USP37	Down
ENSBTAG00000017416	-1.30307	4.9231	2.4368e-09	5.90499e-08	KPNA4	Down
ENSBTAG00000024449	-2.48241	3.63036	2.44153e-09	5.90499e-08	CENPF	Down
ENSBTAG00000039287	-2.26022	1.32839	2.45577e-09	5.92759e-08	ZFP69	Down
ENSBTAG00000039172	-1.14686	4.80264	2.48648e-09	5.9898e-08	RABGAP1	Down
ENSBTAG00000017868	-1.70261	4.48597	2.49973e-09	6.00976e-08	DHX40	Down
ENSBTAG00000003499	-1.80124	3.44729	2.53015e-09	6.07085e-08	ENPP4	Down
ENSBTAG00000013288	-2.15582	4.36523	2.62858e-09	6.29457e-08	SUGP2	Down
ENSBTAG00000009242	-1.49436	6.98428	2.65398e-09	6.34285e-08	ZNF638	Down
ENSBTAG00000052272	1.17959	7.65632	2.67211e-09	6.3736e-08	COX8A	Up
ENSBTAG00000003208	-1.47181	4.39074	2.7685e-09	6.59056e-08	RAB33B	Down
ENSBTAG00000051385	-2.23615	2.75404	2.80647e-09	6.66784e-08	ENSBTAG00000051385	Down
ENSBTAG00000019417	-1.8419	3.51288	2.8444e-09	6.74474e-08	ARMCX2	Down
ENSBTAG00000005847	-1.836	3.34869	2.85703e-09	6.7559e-08	ROCK2	Down
ENSBTAG00000022825	2.17109	6.16454	2.86026e-09	6.7559e-08	BRI3	Up
ENSBTAG00000013825	-1.96591	3.31076	2.86689e-09	6.75839e-08	BCAT1	Down
ENSBTAG00000008737	-1.29563	6.48273	2.91114e-09	6.84937e-08	DR1	Down
ENSBTAG00000023172	-1.47307	5.2803	2.94136e-09	6.906e-08	ITSN2	Down
ENSBTAG00000007479	-1.70574	4.10714	2.94661e-09	6.906e-08	CCDC90B	Down
ENSBTAG00000021421	1.21119	9.317	2.97651e-09	6.96262e-08	SSR4	Up
ENSBTAG00000052791	2.30069	8.79622	2.98983e-09	6.9766e-08	JUND	Up
ENSBTAG00000007272	-1.76049	4.65665	2.99424e-09	6.9766e-08	ATP6V0A2	Down
ENSBTAG00000000025	-1.26447	5.8713	2.99976e-09	6.9766e-08	RAB6A	Down
ENSBTAG00000009552	-1.57496	6.4763	3.01294e-09	6.99383e-08	ATP2B1	Down
ENSBTAG00000038896	1.15892	10.4029	3.07956e-09	7.1348e-08	RPS26	Up
ENSBTAG00000005102	-1.83233	3.76831	3.09401e-09	7.1546e-08	PHTF2	Down
ENSBTAG00000005257	-1.72479	2.90486	3.19195e-09	7.35172e-08	PEX13	Down
ENSBTAG00000006819	-1.23443	4.51784	3.1966e-09	7.35172e-08	ENSBTAG00000006819	Down
ENSBTAG00000027983	-1.52193	3.77945	3.19746e-09	7.35172e-08	GTF2H2	Down
ENSBTAG00000011313	-2.28267	3.79474	3.28717e-09	7.54368e-08	CASP8AP2	Down
ENSBTAG00000003985	-1.62744	3.72911	3.30977e-09	7.57891e-08	CCDC15	Down
ENSBTAG00000013781	-1.36351	4.48746	3.31984e-09	7.57891e-08	MIOS	Down
ENSBTAG00000008288	-2.39003	3.04964	3.32129e-09	7.57891e-08	ANKRD26	Down
ENSBTAG00000020733	1.1286	9.92518	3.37944e-09	7.69711e-08	RPS15A	Up
ENSBTAG00000053048	3.26096	-0.384928	3.39764e-09	7.72405e-08	ENSBTAG00000053048	Up
ENSBTAG00000026327	1.12446	12.208	3.44283e-09	7.81213e-08	RPL8	Up
ENSBTAG00000033313	-1.46549	3.44643	3.46425e-09	7.84604e-08	SLC38A9	Down
ENSBTAG00000046307	2.54071	7.92679	3.54365e-09	8.0109e-08	CEBPD	Up
ENSBTAG00000020567	-1.17322	4.45473	3.67819e-09	8.29956e-08	HNRNPLL	Down
ENSBTAG00000031572	-1.74084	2.65317	3.73605e-09	8.41444e-08	IFT80	Down
ENSBTAG00000002966	-1.53656	6.0794	3.78794e-09	8.5155e-08	DNAJC13	Down
ENSBTAG00000002528	-1.26897	7.66223	3.80176e-09	8.53073e-08	EIF3A	Down
ENSBTAG00000011200	-2.128	5.95977	3.88696e-09	8.70578e-08	ZNF644	Down
ENSBTAG00000026953	-2.00659	4.60698	3.92754e-09	8.78043e-08	TRIP11	Down
ENSBTAG00000009256	-1.57705	7.03114	3.94441e-09	8.80191e-08	ITGA4	Down
ENSBTAG00000014786	-1.3934	5.74449	3.98493e-09	8.876e-08	PBRM1	Down
ENSBTAG00000018256	-1.6163	5.19726	3.99336e-09	8.87845e-08	SMC6	Down
ENSBTAG00000012272	-1.489	4.22029	4.02247e-09	8.9268e-08	TMEM19	Down
ENSBTAG00000021592	-1.51479	4.01198	4.06533e-09	9.00542e-08	WRN	Down
ENSBTAG00000010114	-1.34274	4.01215	4.07551e-09	9.01149e-08	ARMCX5	Down
ENSBTAG00000006666	-1.82853	3.78417	4.13099e-09	9.11753e-08	NAA25	Down
ENSBTAG00000002086	-1.48371	6.22825	4.18008e-09	9.20909e-08	PRPF4B	Down
ENSBTAG00000019366	-1.37898	6.6657	4.27885e-09	9.40958e-08	POLR2B	Down
ENSBTAG00000017500	4.35035	-0.677742	4.30492e-09	9.44976e-08	KCNK12	Up
ENSBTAG00000019458	-1.85675	4.22613	4.35485e-09	9.54209e-08	ASB3	Down
ENSBTAG00000003239	-1.51114	4.03	4.40566e-09	9.636e-08	UTP20	Down
ENSBTAG00000007591	-1.11787	5.08646	4.41696e-09	9.64329e-08	CHUK	Down
ENSBTAG00000019975	-1.55283	7.52976	4.77979e-09	1.04167e-07	IL7R	Down
ENSBTAG00000009176	-2.4553	2.91583	5.00919e-09	1.0897e-07	ANKRD49	Down
ENSBTAG00000018697	-1.67314	4.5042	5.05356e-09	1.09738e-07	WDR44	Down
ENSBTAG00000020635	-1.47394	3.42312	5.07913e-09	1.10096e-07	VPS45	Down
ENSBTAG00000020681	-2.16274	5.9781	5.12728e-09	1.10941e-07	FNDC3A	Down
ENSBTAG00000003501	-1.19387	5.51032	5.26386e-09	1.13694e-07	SACM1L	Down
ENSBTAG00000050925	-1.33615	4.48415	5.28467e-09	1.1394e-07	ENSBTAG00000050925	Down
ENSBTAG00000002015	-1.82492	3.1553	5.44754e-09	1.17243e-07	RPS6KA6	Down
ENSBTAG00000054580	-3.04007	-0.113561	5.47703e-09	1.17669e-07	ENSBTAG00000054580	Down
ENSBTAG00000003887	-1.60124	5.02381	5.48992e-09	1.17737e-07	ECHDC1	Down
ENSBTAG00000034883	-2.12609	3.73557	5.57815e-09	1.19418e-07	CCR4	Down
ENSBTAG00000000175	-1.9836	3.87449	5.59266e-09	1.19517e-07	N4BP2	Down
ENSBTAG00000000111	-1.1335	6.31848	5.70561e-09	1.21716e-07	UGP2	Down
ENSBTAG00000002643	-1.281	5.28778	5.74744e-09	1.22393e-07	VPS52	Down
ENSBTAG00000000985	-1.18854	6.55825	5.95672e-09	1.26627e-07	RAB10	Down
ENSBTAG00000008556	-1.19561	5.64179	6.07386e-09	1.28891e-07	POU2F2	Down
ENSBTAG00000037488	-1.86473	2.78066	6.09875e-09	1.29193e-07	JRKL	Down
ENSBTAG00000019651	-1.9931	2.49536	6.2e-09	1.31109e-07	TRIM52	Down
ENSBTAG00000003155	1.43763	5.33102	6.21314e-09	1.31158e-07	IFI27L2	Up
ENSBTAG00000008457	-1.50925	5.03385	6.36454e-09	1.34114e-07	SLU7	Down
ENSBTAG00000011834	-1.32423	4.78044	6.37532e-09	1.34114e-07	CCDC47	Down
ENSBTAG00000019027	-1.41534	4.01368	6.45502e-09	1.35555e-07	SLC30A7	Down
ENSBTAG00000010227	-1.3459	5.39657	6.54453e-09	1.37197e-07	CPSF2	Down
ENSBTAG00000001457	-2.81457	1.81817	6.63476e-09	1.38849e-07	TMEM267	Down
ENSBTAG00000008548	-1.67836	3.30499	6.81869e-09	1.42452e-07	FAM98A	Down
ENSBTAG00000031395	3.18396	-0.257721	7.06462e-09	1.47311e-07	C6H4orf48	Up
ENSBTAG00000022733	-2.10695	2.93594	7.07741e-09	1.47311e-07	EPM2AIP1	Down
ENSBTAG00000016193	-2.00303	2.96811	7.08773e-09	1.47311e-07	FASTKD2	Down
ENSBTAG00000038034	2.24351	5.87214	7.30523e-09	1.51323e-07	ZNF628	Up
ENSBTAG00000013284	-1.20956	4.55092	7.31019e-09	1.51323e-07	SGK3	Down
ENSBTAG00000015708	-2.0825	5.33865	7.31824e-09	1.51323e-07	CXCR6	Down
ENSBTAG00000018261	-1.56767	3.5935	7.48279e-09	1.54462e-07	PDHX	Down
ENSBTAG00000012938	-1.53852	4.71648	7.53154e-09	1.55203e-07	JARID2	Down
ENSBTAG00000010568	-1.84387	4.32018	7.70357e-09	1.58479e-07	ZBED5	Down
ENSBTAG00000055082	1.15293	7.21596	7.83022e-09	1.60812e-07	COX6B1	Up
ENSBTAG00000006342	2.13522	8.37452	8.0561e-09	1.6517e-07	ATP5IF1	Up
ENSBTAG00000002416	-1.71058	3.94266	8.27356e-09	1.69204e-07	ENSBTAG00000002416	Down
ENSBTAG00000019843	-2.33911	3.76546	8.28077e-09	1.69204e-07	HAUS6	Down
ENSBTAG00000008562	-2.07141	2.66108	8.29848e-09	1.69281e-07	POGLUT1	Down
ENSBTAG00000039922	-1.5329	4.61629	8.51881e-09	1.73381e-07	ARAP2	Down
ENSBTAG00000005265	-1.23609	4.09963	8.53132e-09	1.73381e-07	ZCCHC9	Down
ENSBTAG00000051917	2.16354	4.01365	8.54244e-09	1.73381e-07	ZNF579	Up
ENSBTAG00000039784	1.80414	8.00644	8.58062e-09	1.73865e-07	PRR5	Up
ENSBTAG00000014551	-1.19029	6.24193	8.69545e-09	1.75898e-07	TNFAIP8	Down
ENSBTAG00000011876	-2.00332	4.29092	8.71092e-09	1.75917e-07	MORC3	Down
ENSBTAG00000007386	-1.54179	4.032	8.8306e-09	1.78037e-07	NUDCD1	Down
ENSBTAG00000006330	-1.12383	6.72385	8.89582e-09	1.79054e-07	RBM5	Down
ENSBTAG00000002504	-1.27599	4.62215	9.00019e-09	1.80855e-07	IREB2	Down
ENSBTAG00000001182	-1.27535	7.83429	9.05744e-09	1.81704e-07	SEPTIN7	Down
ENSBTAG00000039435	-1.34065	4.60812	9.26982e-09	1.85657e-07	LEMD3	Down
ENSBTAG00000017843	-2.98332	1.43371	9.28525e-09	1.85659e-07	CD40LG	Down
ENSBTAG00000005190	-1.25739	4.9023	9.39982e-09	1.8764e-07	TSC1	Down
ENSBTAG00000052508	1.21434	4.68415	9.67693e-09	1.92854e-07	SEM1	Up
ENSBTAG00000019139	-1.46844	6.31512	9.83176e-09	1.95618e-07	PHF3	Down
ENSBTAG00000009850	-1.55021	6.66425	1.00048e-08	1.98735e-07	GIMAP7	Down
ENSBTAG00000000686	-1.86088	2.62062	1.03778e-08	2.05806e-07	NANP	Down
ENSBTAG00000034936	-1.62188	5.37803	1.04973e-08	2.07609e-07	ANKIB1	Down
ENSBTAG00000007330	-1.29522	5.29841	1.0503e-08	2.07609e-07	STXBP3	Down
ENSBTAG00000024822	-1.39637	6.3477	1.08244e-08	2.13614e-07	SETX	Down
ENSBTAG00000009521	-2.36489	1.40998	1.08834e-08	2.13943e-07	ZNF565	Down
ENSBTAG00000006428	-1.79654	3.23706	1.08907e-08	2.13943e-07	ZNF354A	Down
ENSBTAG00000005893	-1.72278	2.76715	1.0894e-08	2.13943e-07	TMEM68	Down
ENSBTAG00000048407	-1.41347	3.79187	1.09939e-08	2.15555e-07	ENSBTAG00000048407	Down
ENSBTAG00000053873	-1.29369	4.1705	1.13735e-08	2.22638e-07	RRP36	Down
ENSBTAG00000002306	-1.41307	4.13482	1.16408e-08	2.27502e-07	UTP11	Down
ENSBTAG00000045568	-1.77037	2.54586	1.17741e-08	2.29737e-07	ENSBTAG00000045568	Down
ENSBTAG00000021209	-1.41564	6.8687	1.18196e-08	2.30255e-07	UBR5	Down
ENSBTAG00000004495	-1.15823	4.94797	1.18873e-08	2.31201e-07	UBA5	Down
ENSBTAG00000004873	-1.42786	5.82345	1.21258e-08	2.35462e-07	CCNL2	Down
ENSBTAG00000001575	-1.14656	9.16817	1.23315e-08	2.39073e-07	CALM2	Down
ENSBTAG00000019652	-1.22411	7.13548	1.24162e-08	2.40332e-07	STK26	Down
ENSBTAG00000008470	-1.49869	4.84591	1.28519e-08	2.48367e-07	MPHOSPH9	Down
ENSBTAG00000009416	-1.23048	4.06236	1.30935e-08	2.52633e-07	GPALPP1	Down
ENSBTAG00000024787	-1.79056	3.01032	1.32798e-08	2.5582e-07	HAUS3	Down
ENSBTAG00000035437	-1.59515	4.07033	1.33988e-08	2.57329e-07	STAG1	Down
ENSBTAG00000015974	-1.60529	4.23175	1.34006e-08	2.57329e-07	FLVCR1	Down
ENSBTAG00000006950	-1.47237	4.97582	1.34935e-08	2.58703e-07	COPS4	Down
ENSBTAG00000010593	-1.25593	5.37967	1.35888e-08	2.60119e-07	SRP72	Down
ENSBTAG00000019214	-1.31122	4.02196	1.37213e-08	2.62241e-07	USP14	Down
ENSBTAG00000001821	-1.59322	7.7176	1.37755e-08	2.62862e-07	PRRC2C	Down
ENSBTAG00000016784	-1.89484	2.8955	1.38208e-08	2.63311e-07	DNAH7	Down
ENSBTAG00000003804	-1.10087	4.28542	1.385e-08	2.63455e-07	SCCPDH	Down
ENSBTAG00000012712	-1.54086	4.94259	1.38921e-08	2.63841e-07	AQR	Down
ENSBTAG00000044100	-1.22434	5.75558	1.40048e-08	2.65565e-07	HEATR1	Down
ENSBTAG00000003371	-1.46516	3.47105	1.43888e-08	2.72421e-07	JKAMP	Down
ENSBTAG00000013621	-1.67712	2.48798	1.46065e-08	2.7611e-07	DPY19L4	Down
ENSBTAG00000006453	-1.2228	6.65902	1.49175e-08	2.81549e-07	CD3G	Down
ENSBTAG00000013180	-1.97325	3.37206	1.50002e-08	2.82671e-07	POT1	Down
ENSBTAG00000011727	-1.44837	3.97572	1.5055e-08	2.83263e-07	ETAA1	Down
ENSBTAG00000031165	-1.44835	5.7575	1.58009e-08	2.96743e-07	TRPM7	Down
ENSBTAG00000004636	-1.46744	5.63537	1.58258e-08	2.96743e-07	PLEKHA1	Down
ENSBTAG00000005754	-1.68445	4.04471	1.58449e-08	2.96743e-07	PPM1K	Down
ENSBTAG00000040215	-1.31344	6.35222	1.60042e-08	2.99263e-07	EIF4G3	Down
ENSBTAG00000004240	-1.50956	6.12857	1.60387e-08	2.99446e-07	TMPO	Down
ENSBTAG00000007566	-1.60573	5.60228	1.61931e-08	3.01865e-07	CEP170	Down
ENSBTAG00000039275	-1.23876	6.41343	1.62723e-08	3.02876e-07	ERAP2	Down
ENSBTAG00000009691	1.11365	5.25787	1.64786e-08	3.05887e-07	SH2B2	Up
ENSBTAG00000020467	-1.79931	3.39423	1.65015e-08	3.05887e-07	HRH4	Down
ENSBTAG00000003718	-1.53417	3.54963	1.65098e-08	3.05887e-07	HACL1	Down
ENSBTAG00000003885	-1.69028	3.47376	1.67311e-08	3.09513e-07	PEX2	Down
ENSBTAG00000011812	-1.34487	3.97013	1.68829e-08	3.11844e-07	DIMT1	Down
ENSBTAG00000000974	-1.35569	5.5359	1.70004e-08	3.13536e-07	IARS1	Down
ENSBTAG00000031715	-1.25251	6.59743	1.71328e-08	3.15323e-07	PCMTD2	Down
ENSBTAG00000006647	-1.12105	4.45854	1.71493e-08	3.15323e-07	RCBTB2	Down
ENSBTAG00000019255	-1.23389	5.30733	1.74279e-08	3.19485e-07	NFE2L2	Down
ENSBTAG00000014549	-1.0606	4.67196	1.74284e-08	3.19485e-07	GNL3	Down
ENSBTAG00000006124	-1.23588	4.93165	1.7497e-08	3.20258e-07	MAU2	Down
ENSBTAG00000002321	-1.64999	3.63899	1.77653e-08	3.24678e-07	AMT	Down
ENSBTAG00000009129	-1.65393	4.08	1.88324e-08	3.43663e-07	POLI	Down
ENSBTAG00000013145	-1.3161	5.08888	1.92476e-08	3.50711e-07	DDHD2	Down
ENSBTAG00000014158	-2.20867	5.5606	1.95401e-08	3.55506e-07	CCNT2	Down
ENSBTAG00000054628	-1.14006	6.03265	1.96059e-08	3.5617e-07	PMEPA1	Down
ENSBTAG00000019924	-1.30378	3.43225	1.98353e-08	3.59796e-07	DDHD1	Down
ENSBTAG00000014074	-1.6916	4.28654	1.98724e-08	3.5993e-07	SNX13	Down
ENSBTAG00000020144	-3.47403	-0.155303	2.02378e-08	3.66003e-07	GPR34	Down
ENSBTAG00000013961	-1.62856	5.23176	2.05016e-08	3.70221e-07	MYSM1	Down
ENSBTAG00000005496	-1.27755	5.15715	2.06249e-08	3.71893e-07	RP2	Down
ENSBTAG00000016266	-1.24358	6.38572	2.07298e-08	3.73229e-07	SDHD	Down
ENSBTAG00000018824	-1.08006	6.00673	2.08829e-08	3.75111e-07	MIA3	Down
ENSBTAG00000001509	-1.17152	5.09325	2.08963e-08	3.75111e-07	ELK3	Down
ENSBTAG00000019536	-1.34197	5.25405	2.15769e-08	3.86756e-07	CRBN	Down
ENSBTAG00000014302	-1.17229	5.70756	2.19447e-08	3.92768e-07	TOMM70	Down
ENSBTAG00000009072	-1.53044	3.64128	2.2185e-08	3.96484e-07	ZNF572	Down
ENSBTAG00000005967	-1.41072	5.69854	2.23077e-08	3.98089e-07	UBR2	Down
ENSBTAG00000030435	-1.23801	7.70045	2.26016e-08	4.0231e-07	PNRC2	Down
ENSBTAG00000014106	-1.43898	5.74957	2.26106e-08	4.0231e-07	IPO8	Down
ENSBTAG00000023464	-2.91909	1.21443	2.30548e-08	4.09612e-07	ZFP82	Down
ENSBTAG00000026290	-1.3847	5.17201	2.3159e-08	4.1086e-07	PIK3C3	Down
ENSBTAG00000002256	-1.53258	3.32327	2.32617e-08	4.12079e-07	YEATS4	Down
ENSBTAG00000001992	-1.35378	5.54077	2.39263e-08	4.23234e-07	CYP51A1	Down
ENSBTAG00000017419	-1.6438	5.02871	2.41789e-08	4.27079e-07	ZZZ3	Down
ENSBTAG00000012170	-1.31851	6.87083	2.45537e-08	4.33067e-07	UBL3	Down
ENSBTAG00000003259	-1.48401	5.32952	2.5017e-08	4.40349e-07	TCERG1	Down
ENSBTAG00000011206	-1.16983	6.19873	2.50392e-08	4.40349e-07	GALNT1	Down
ENSBTAG00000001492	-1.63346	7.39972	2.51035e-08	4.40751e-07	FYB1	Down
ENSBTAG00000040063	-2.31244	0.980833	2.51348e-08	4.40751e-07	ENSBTAG00000040063	Down
ENSBTAG00000004540	-1.19385	6.04317	2.51765e-08	4.40843e-07	NUB1	Down
ENSBTAG00000008909	-1.45894	3.89367	2.54078e-08	4.44252e-07	PNPT1	Down
ENSBTAG00000002970	-1.29085	5.02318	2.55971e-08	4.46916e-07	INTS6	Down
ENSBTAG00000011105	-1.39512	7.46879	2.64537e-08	4.61208e-07	SLC38A2	Down
ENSBTAG00000001017	-2.2105	4.13047	2.6508e-08	4.61491e-07	SLK	Down
ENSBTAG00000017255	-1.5005	5.18959	2.68165e-08	4.66191e-07	ATAD2B	Down
ENSBTAG00000016851	-1.22151	4.75478	2.74939e-08	4.77284e-07	RPS6KB1	Down
ENSBTAG00000007923	-1.59841	4.45283	2.76501e-08	4.79308e-07	LAMTOR3	Down
ENSBTAG00000013830	-1.79183	4.10471	2.99606e-08	5.18618e-07	LEO1	Down
ENSBTAG00000014255	-1.5464	3.617	3.0305e-08	5.23831e-07	VPS50	Down
ENSBTAG00000001314	-1.42094	3.49554	3.05713e-08	5.27682e-07	TRMT6	Down
ENSBTAG00000033486	-1.68046	2.60901	3.07298e-08	5.29663e-07	C17H4orf46	Down
ENSBTAG00000000421	-1.63492	3.3189	3.13673e-08	5.39884e-07	EEA1	Down
ENSBTAG00000007236	-1.56273	4.89186	3.16274e-08	5.4295e-07	PCM1	Down
ENSBTAG00000005517	-1.29766	6.13447	3.16351e-08	5.4295e-07	NOP58	Down
ENSBTAG00000017492	-1.01007	6.83582	3.33675e-08	5.71612e-07	PCMTD1	Down
ENSBTAG00000021870	-1.47821	3.35158	3.33995e-08	5.71612e-07	FAM98B	Down
ENSBTAG00000007681	-1.66935	3.2824	3.41543e-08	5.83707e-07	DHFR	Down
ENSBTAG00000001235	-1.51948	4.53259	3.48797e-08	5.9499e-07	CD200R1L	Down
ENSBTAG00000046362	-1.78892	2.05255	3.49128e-08	5.9499e-07	ENSBTAG00000046362	Down
ENSBTAG00000001600	-2.12352	2.62107	3.50136e-08	5.9587e-07	DCUN1D4	Down
ENSBTAG00000038156	-1.30269	5.56045	3.53166e-08	6.00185e-07	DYNLT3	Down
ENSBTAG00000010611	-1.16179	5.72404	3.55309e-08	6.02981e-07	OCIAD1	Down
ENSBTAG00000052369	2.24024	7.46369	3.60568e-08	6.11049e-07	ENSBTAG00000052369	Up
ENSBTAG00000012708	-1.46482	3.02072	3.6166e-08	6.12044e-07	SERPINI1	Down
ENSBTAG00000012957	-1.1088	8.20628	3.64065e-08	6.15254e-07	SERBP1	Down
ENSBTAG00000006940	-1.46015	5.6761	3.65401e-08	6.16652e-07	USP48	Down
ENSBTAG00000021357	-2.2584	4.2827	3.68309e-08	6.20098e-07	ZNF518A	Down
ENSBTAG00000021087	-1.54247	5.01868	3.68466e-08	6.20098e-07	UBR1	Down
ENSBTAG00000007106	1.18577	6.45516	3.6959e-08	6.20375e-07	GATD3A	Up
ENSBTAG00000016250	-1.68905	2.99225	3.69655e-08	6.20375e-07	AKTIP	Down
ENSBTAG00000025903	-3.64633	0.328626	3.7591e-08	6.30001e-07	GLDC	Down
ENSBTAG00000021254	-1.37066	4.42659	3.80862e-08	6.37418e-07	CENPI	Down
ENSBTAG00000004912	-1.37676	6.29209	3.82363e-08	6.39048e-07	ANKRD17	Down
ENSBTAG00000014076	-1.37915	3.37293	3.87473e-08	6.46695e-07	ABRAXAS1	Down
ENSBTAG00000006898	-1.44721	6.74225	3.89374e-08	6.48974e-07	EPRS1	Down
ENSBTAG00000055286	-1.31597	4.0765	3.92943e-08	6.54023e-07	C7H5orf30	Down
ENSBTAG00000000806	-1.11964	6.10952	4.01881e-08	6.67982e-07	ATAD1	Down
ENSBTAG00000021948	-1.3204	4.95911	4.11509e-08	6.83048e-07	ZMYM6	Down
ENSBTAG00000005012	-1.66856	4.32047	4.19567e-08	6.95471e-07	HSPH1	Down
ENSBTAG00000054469	-1.7263	3.03557	4.20886e-08	6.96704e-07	SLC25A53	Down
ENSBTAG00000015766	1.5744	4.02584	4.21983e-08	6.97567e-07	ZFPM1	Up
ENSBTAG00000046486	1.93122	2.24663	4.25192e-08	7.01915e-07	ENSBTAG00000046486	Up
ENSBTAG00000025226	-3.87786	-0.385409	4.2644e-08	7.03017e-07	IGIP	Down
ENSBTAG00000014392	-1.08576	5.09723	4.27564e-08	7.03913e-07	ACTR10	Down
ENSBTAG00000020505	-1.55061	5.40346	4.31199e-08	7.08934e-07	SBNO1	Down
ENSBTAG00000046367	-2.02836	1.94313	4.36918e-08	7.17362e-07	ENSBTAG00000046367	Down
ENSBTAG00000015291	-1.25135	4.29944	4.40385e-08	7.22076e-07	ORC4	Down
ENSBTAG00000016730	-1.26936	6.93199	4.41735e-08	7.23312e-07	ANP32E	Down
ENSBTAG00000013011	-1.10996	5.04906	4.44967e-08	7.26786e-07	PLAA	Down
ENSBTAG00000012124	-1.50986	6.4137	4.45321e-08	7.26786e-07	GPBP1	Down
ENSBTAG00000000137	-1.30804	6.01378	4.45657e-08	7.26786e-07	FRYL	Down
ENSBTAG00000030940	-1.23236	8.90585	4.48381e-08	7.29664e-07	GIMAP7	Down
ENSBTAG00000001977	-1.27312	4.5398	4.48626e-08	7.29664e-07	YIPF6	Down
ENSBTAG00000013792	1.44724	8.49954	4.57357e-08	7.42868e-07	UBALD2	Up
ENSBTAG00000010492	-1.38906	5.87196	4.60007e-08	7.46172e-07	VPS4B	Down
ENSBTAG00000018768	-1.15731	6.71844	4.63533e-08	7.50801e-07	HMGN1	Down
ENSBTAG00000015481	-2.03326	1.84291	4.641e-08	7.50801e-07	MTIF2	Down
ENSBTAG00000016368	-1.2223	5.71944	4.80774e-08	7.76738e-07	LRPPRC	Down
ENSBTAG00000051730	2.33208	5.46056	4.84587e-08	7.81856e-07	ENSBTAG00000051730	Up
ENSBTAG00000005979	-1.98989	3.11895	4.92202e-08	7.93086e-07	HELLS	Down
ENSBTAG00000013250	3.45604	-0.635163	4.94246e-08	7.95322e-07	PCSK1N	Up
ENSBTAG00000027932	-1.42281	6.61783	5.02607e-08	8.06612e-07	BIRC6	Down
ENSBTAG00000014719	-1.61425	2.87797	5.03262e-08	8.06612e-07	TMOD1	Down
ENSBTAG00000054649	-1.54481	8.87181	5.03438e-08	8.06612e-07	ENSBTAG00000054649	Down
ENSBTAG00000009963	-1.22511	5.07842	5.03924e-08	8.06612e-07	MORC2	Down
ENSBTAG00000015931	-1.25981	4.18024	5.04695e-08	8.06779e-07	TTC4	Down
ENSBTAG00000051942	-1.38143	3.92791	5.13023e-08	8.19012e-07	ENSBTAG00000051942	Down
ENSBTAG00000019757	-1.07876	5.5054	5.2467e-08	8.36503e-07	SUDS3	Down
ENSBTAG00000052215	3.37949	0.33425	5.32698e-08	8.47779e-07	MESP1	Up
ENSBTAG00000006644	-1.40165	6.88268	5.33142e-08	8.47779e-07	SPCS2	Down
ENSBTAG00000000581	-1.35036	6.7802	5.35788e-08	8.50614e-07	DOCK10	Down
ENSBTAG00000008302	-1.68164	3.23288	5.36328e-08	8.50614e-07	RINT1	Down
ENSBTAG00000009446	-1.05505	5.82204	5.43696e-08	8.61172e-07	USP10	Down
ENSBTAG00000003143	-1.44547	2.92925	5.47891e-08	8.66683e-07	TBCCD1	Down
ENSBTAG00000010485	-1.39934	4.34519	5.5136e-08	8.71034e-07	MFN1	Down
ENSBTAG00000033186	-1.09483	4.98877	5.54187e-08	8.7436e-07	OXCT1	Down
ENSBTAG00000051191	-2.33635	4.56657	5.55834e-08	8.75818e-07	ENSBTAG00000051191	Down
ENSBTAG00000047434	-1.42132	4.63514	5.59057e-08	8.79753e-07	TSNAX	Down
ENSBTAG00000023523	-1.5373	2.81022	5.61181e-08	8.8195e-07	GKAP1	Down
ENSBTAG00000050748	-1.31678	3.85663	5.63693e-08	8.84749e-07	ENSBTAG00000050748	Down
ENSBTAG00000019617	-1.54666	3.30431	5.67867e-08	8.90148e-07	PTPN22	Down
ENSBTAG00000008120	-1.16271	3.89909	5.68713e-08	8.90322e-07	TMEM199	Down
ENSBTAG00000033315	-1.35826	4.51896	5.74019e-08	8.97469e-07	DNAJC1	Down
ENSBTAG00000021845	-1.72242	4.61949	5.80087e-08	9.05217e-07	STRN3	Down
ENSBTAG00000006756	-1.28303	8.49845	5.80468e-08	9.05217e-07	MATR3	Down
ENSBTAG00000008386	-1.14408	4.72178	5.91241e-08	9.20832e-07	CLPX	Down
ENSBTAG00000000447	-2.20518	3.01224	5.98618e-08	9.31123e-07	FRA10AC1	Down
ENSBTAG00000016563	-2.15265	5.4572	6.16971e-08	9.58441e-07	GOLGA4	Down
ENSBTAG00000016430	-1.68602	2.8787	6.22498e-08	9.65788e-07	METTL8	Down
ENSBTAG00000016451	-1.15885	4.97407	6.27935e-08	9.72977e-07	HSPA14	Down
ENSBTAG00000024595	-1.10956	5.33095	6.32066e-08	9.78129e-07	HECA	Down
ENSBTAG00000018852	-1.78649	5.37523	6.34012e-08	9.78667e-07	APC	Down
ENSBTAG00000002612	-1.26289	4.12712	6.3403e-08	9.78667e-07	FANCM	Down
ENSBTAG00000023551	-1.31318	3.99777	6.42388e-08	9.90307e-07	MOB3C	Down
ENSBTAG00000023343	1.10777	10.2625	6.44651e-08	9.92533e-07	RPL28	Up
ENSBTAG00000008595	-1.41071	4.27111	6.47225e-08	9.94135e-07	PPHLN1	Down
ENSBTAG00000012762	-2.57005	2.89063	6.47333e-08	9.94135e-07	C7H5orf24	Down
ENSBTAG00000010989	-1.38474	6.27907	6.60125e-08	1.0125e-06	PIK3R1	Down
ENSBTAG00000004991	-1.3264	3.65695	6.727e-08	1.03004e-06	ELP1	Down
ENSBTAG00000007696	-1.24028	5.92275	6.73265e-08	1.03004e-06	TRAPPC8	Down
ENSBTAG00000009266	-2.36468	1.58218	6.77327e-08	1.03495e-06	CD226	Down
ENSBTAG00000019564	-1.12649	5.77605	6.83881e-08	1.04365e-06	SMU1	Down
ENSBTAG00000001323	-1.88474	4.22287	6.85458e-08	1.04453e-06	CENPC	Down
ENSBTAG00000034987	-1.29078	3.98022	6.86184e-08	1.04453e-06	MKKS	Down
ENSBTAG00000005735	1.02767	8.10202	6.9824e-08	1.06155e-06	ATP5MC2	Up
ENSBTAG00000015172	-1.21714	5.84435	7.00562e-08	1.06375e-06	MCM6	Down
ENSBTAG00000010136	-1.29562	5.4543	7.08404e-08	1.07431e-06	CMAS	Down
ENSBTAG00000020662	-1.03393	5.47196	7.11626e-08	1.07785e-06	SARNP	Down
ENSBTAG00000047752	1.70078	3.11951	7.15028e-08	1.08165e-06	OTUD1	Up
ENSBTAG00000011819	-1.85439	2.6595	7.19237e-08	1.08666e-06	PHF14	Down
ENSBTAG00000011368	-1.74043	3.93863	7.26633e-08	1.09646e-06	NOC3L	Down
ENSBTAG00000004471	-1.60204	5.98712	7.29614e-08	1.09959e-06	ST3GAL6	Down
ENSBTAG00000006448	-1.83866	1.54883	7.40542e-08	1.11468e-06	ERI2	Down
ENSBTAG00000004601	-1.50374	3.48899	7.41555e-08	1.11482e-06	ABHD10	Down
ENSBTAG00000001792	1.06671	5.61647	7.46888e-08	1.12144e-06	MICOS13	Up
ENSBTAG00000008550	-1.60368	7.56792	7.64523e-08	1.1465e-06	GIMAP7	Down
ENSBTAG00000007441	-1.33086	5.01072	7.84967e-08	1.1757e-06	SEC23IP	Down
ENSBTAG00000010922	-1.59352	2.79737	7.88175e-08	1.17905e-06	TRAPPC2	Down
ENSBTAG00000019542	-1.36042	3.75174	8.20728e-08	1.22623e-06	MRPL39	Down
ENSBTAG00000015002	1.42714	2.8903	8.56737e-08	1.27716e-06	POLR2I	Up
ENSBTAG00000046797	-1.12257	6.7651	8.56924e-08	1.27716e-06	NRAS	Down
ENSBTAG00000013114	-1.26859	5.73524	8.63447e-08	1.28531e-06	ZMYND8	Down
ENSBTAG00000013436	-1.3488	5.57816	8.72429e-08	1.29708e-06	HAUS5	Down
ENSBTAG00000006307	-1.08923	6.20518	8.80894e-08	1.30806e-06	HSD17B11	Down
ENSBTAG00000015169	-1.17588	6.01834	8.89446e-08	1.31914e-06	UBXN4	Down
ENSBTAG00000010935	-1.3384	5.65872	8.96108e-08	1.3274e-06	EML4	Down
ENSBTAG00000005661	-1.16063	5.11228	8.98339e-08	1.32908e-06	SNAP23	Down
ENSBTAG00000020327	-1.14384	5.30085	9.039e-08	1.33568e-06	ZNF410	Down
ENSBTAG00000020414	-1.05137	4.592	9.7225e-08	1.43493e-06	DHX37	Down
ENSBTAG00000011742	-1.63303	3.32009	9.86186e-08	1.45372e-06	TNIK	Down
ENSBTAG00000011334	-1.80286	3.16541	1.02059e-07	1.50261e-06	NADK2	Down
ENSBTAG00000020066	-1.34313	4.07765	1.02481e-07	1.50669e-06	ZW10	Down
ENSBTAG00000055207	-1.44838	4.78485	1.02585e-07	1.50669e-06	SCD	Down
ENSBTAG00000007508	-1.47525	4.78668	1.03476e-07	1.51794e-06	SRBD1	Down
ENSBTAG00000007979	-1.41089	4.57539	1.04708e-07	1.53415e-06	TNPO1	Down
ENSBTAG00000003585	-1.09579	7.96593	1.05104e-07	1.53809e-06	CD47	Down
ENSBTAG00000002395	-1.20337	5.19195	1.09331e-07	1.59802e-06	HPS3	Down
ENSBTAG00000005824	-1.016	5.29563	1.11396e-07	1.62624e-06	SPOP	Down
ENSBTAG00000000998	-1.36437	4.03661	1.12249e-07	1.63673e-06	SLC39A6	Down
ENSBTAG00000012537	-1.10219	5.6638	1.14032e-07	1.6588e-06	CASP6	Down
ENSBTAG00000006051	-1.19046	5.73656	1.14036e-07	1.6588e-06	NMT1	Down
ENSBTAG00000015519	-1.69386	3.87737	1.14188e-07	1.65902e-06	GFM2	Down
ENSBTAG00000012418	-1.9141	4.09691	1.1444e-07	1.66068e-06	MED23	Down
ENSBTAG00000014226	1.0721	9.43569	1.1649e-07	1.68841e-06	RPL34	Up
ENSBTAG00000044427	2.26625	1.80198	1.18155e-07	1.71049e-06	RNaseP_nuc	Up
ENSBTAG00000016562	-1.33298	5.51208	1.19608e-07	1.72947e-06	SEC63	Down
ENSBTAG00000008484	-1.45289	3.3508	1.20187e-07	1.73577e-06	TMEM161B	Down
ENSBTAG00000014002	-1.6492	4.90283	1.20601e-07	1.73966e-06	CEP95	Down
ENSBTAG00000014339	-1.27263	3.90975	1.22832e-07	1.76975e-06	PUS3	Down
ENSBTAG00000034185	-1.36721	4.86077	1.23114e-07	1.7717e-06	ENSBTAG00000034185	Down
ENSBTAG00000007939	-1.16069	4.3882	1.23893e-07	1.78079e-06	CHMP2B	Down
ENSBTAG00000005197	-1.17463	6.50211	1.25242e-07	1.79805e-06	BAZ1B	Down
ENSBTAG00000000231	-2.11173	1.36042	1.27414e-07	1.82708e-06	BMPR1A	Down
ENSBTAG00000051299	-3.08696	0.174487	1.28715e-07	1.84354e-06	ENSBTAG00000051299	Down
ENSBTAG00000009471	-1.76307	3.06551	1.29748e-07	1.85615e-06	CEP135	Down
ENSBTAG00000014874	-1.32979	4.06912	1.31795e-07	1.8832e-06	FYTTD1	Down
ENSBTAG00000012907	-1.92154	2.63137	1.33369e-07	1.90346e-06	ODF2L	Down
ENSBTAG00000006291	-1.19553	6.38085	1.3426e-07	1.91391e-06	CYLD	Down
ENSBTAG00000004136	-1.52379	4.07472	1.35712e-07	1.93235e-06	NFE2L3	Down
ENSBTAG00000009516	-1.07189	5.84929	1.37035e-07	1.94888e-06	RNF20	Down
ENSBTAG00000040551	-1.14557	5.56552	1.37594e-07	1.95454e-06	ZBTB1	Down
ENSBTAG00000000579	-1.60971	6.70678	1.38887e-07	1.9706e-06	NIPBL	Down
ENSBTAG00000010169	-1.26837	5.07601	1.40811e-07	1.99557e-06	SUCO	Down
ENSBTAG00000012694	-1.52232	3.34737	1.41893e-07	2.00855e-06	UHMK1	Down
ENSBTAG00000015010	-2.0442	5.11391	1.42088e-07	2.00896e-06	TBC1D23	Down
ENSBTAG00000000990	-1.19434	5.60798	1.42387e-07	2.01084e-06	PSMA2	Down
ENSBTAG00000003415	-1.03997	5.25249	1.42626e-07	2.01188e-06	ESD	Down
ENSBTAG00000031913	-1.6298	2.81152	1.43374e-07	2.02007e-06	ENSBTAG00000031913	Down
ENSBTAG00000012279	-1.11964	5.21649	1.43689e-07	2.02216e-06	AASDHPPT	Down
ENSBTAG00000031012	-1.41578	4.21433	1.45174e-07	2.04069e-06	PIGK	Down
ENSBTAG00000007122	-2.6289	-0.344257	1.45533e-07	2.04337e-06	ZFP2	Down
ENSBTAG00000002147	-1.23864	4.86335	1.46077e-07	2.04766e-06	PPP4R2	Down
ENSBTAG00000013357	-1.24171	4.91361	1.46177e-07	2.04766e-06	PUM3	Down
ENSBTAG00000008353	1.29511	5.93358	1.4635e-07	2.04772e-06	CDKN1A	Up
ENSBTAG00000055247	-2.43339	1.0625	1.46644e-07	2.04947e-06	ENSBTAG00000055247	Down
ENSBTAG00000047856	-1.1643	7.18293	1.49393e-07	2.08384e-06	PAK2	Down
ENSBTAG00000047755	2.39881	0.181349	1.49448e-07	2.08384e-06	FNDC10	Up
ENSBTAG00000019615	-1.31282	3.39934	1.50197e-07	2.09188e-06	PHTF1	Down
ENSBTAG00000021520	-1.08244	6.52603	1.54968e-07	2.15278e-06	DDX46	Down
ENSBTAG00000009305	-1.19411	4.95982	1.55095e-07	2.15278e-06	ANKRD27	Down
ENSBTAG00000007684	-1.08167	5.19023	1.55103e-07	2.15278e-06	MSH3	Down
ENSBTAG00000026995	-1.50653	6.59521	1.55371e-07	2.15404e-06	PNN	Down
ENSBTAG00000020735	-1.46569	6.79566	1.56843e-07	2.17196e-06	SMG1	Down
ENSBTAG00000005976	-1.11551	4.12743	1.57092e-07	2.17293e-06	HSD17B7	Down
ENSBTAG00000016557	-1.5801	3.76235	1.60104e-07	2.21206e-06	MTMR2	Down
ENSBTAG00000011248	-1.75819	3.06168	1.60683e-07	2.21754e-06	MSANTD2	Down
ENSBTAG00000003064	-1.47194	5.80048	1.65414e-07	2.28022e-06	PAXBP1	Down
ENSBTAG00000019029	-1.21168	3.66182	1.65685e-07	2.28137e-06	DPH5	Down
ENSBTAG00000019302	1.38068	3.21596	1.66514e-07	2.29018e-06	BCL2	Up
ENSBTAG00000012878	-1.28496	5.02652	1.66949e-07	2.29357e-06	BMS1	Down
ENSBTAG00000002177	-1.51019	4.28003	1.6793e-07	2.30357e-06	PIKFYVE	Down
ENSBTAG00000002703	-1.14508	6.36036	1.68057e-07	2.30357e-06	ATP6V1A	Down
ENSBTAG00000005263	-1.77254	4.9905	1.70375e-07	2.3327e-06	KLHL2	Down
ENSBTAG00000020262	-1.13534	5.44849	1.73812e-07	2.37707e-06	PSME4	Down
ENSBTAG00000025929	-1.13684	5.45381	1.75716e-07	2.40039e-06	ENSBTAG00000025929	Down
ENSBTAG00000020826	-2.34545	0.427125	1.78394e-07	2.43424e-06	CHIC1	Down
ENSBTAG00000010874	-3.36626	0.390335	1.78995e-07	2.43968e-06	GHSR	Down
ENSBTAG00000054702	1.77938	3.77073	1.79439e-07	2.44299e-06	ENSBTAG00000054702	Up
ENSBTAG00000002398	-2.82182	1.49803	1.79687e-07	2.44363e-06	ZNF567	Down
ENSBTAG00000027728	-1.96338	3.07943	1.82825e-07	2.48351e-06	NUDT12	Down
ENSBTAG00000021596	-1.36883	4.62389	1.83652e-07	2.49195e-06	ICOS	Down
ENSBTAG00000014724	-1.04448	8.67319	1.84176e-07	2.49626e-06	EIF4A2	Down
ENSBTAG00000019025	1.14457	5.85392	1.85536e-07	2.51188e-06	NDUFA11	Up
ENSBTAG00000009584	-1.02492	6.36297	1.87626e-07	2.53734e-06	PPP6R3	Down
ENSBTAG00000021872	-1.2306	6.06688	1.89526e-07	2.56018e-06	RASGRP1	Down
ENSBTAG00000008915	-1.65055	9.04283	1.90001e-07	2.5634e-06	SF3B1	Down
ENSBTAG00000018752	-1.17963	5.46972	1.90187e-07	2.5634e-06	SUZ12	Down
ENSBTAG00000046959	-1.08798	6.0009	1.92481e-07	2.59143e-06	CGGBP1	Down
ENSBTAG00000002573	-1.12109	5.8337	1.93893e-07	2.60755e-06	UBA2	Down
ENSBTAG00000050532	-2.89944	0.248399	1.94258e-07	2.60956e-06	ENSBTAG00000050532	Down
ENSBTAG00000013070	-1.79156	4.31352	1.97377e-07	2.64852e-06	EAF2	Down
ENSBTAG00000032003	-2.39035	0.916828	1.99299e-07	2.67136e-06	ZCCHC13	Down
ENSBTAG00000007593	-1.23355	4.93902	2.02474e-07	2.71091e-06	AIDA	Down
ENSBTAG00000054844	3.82844	5.67737	2.03653e-07	2.72369e-06	ENSBTAG00000054844	Up
ENSBTAG00000007133	-1.50378	4.01503	2.06634e-07	2.76051e-06	CUL2	Down
ENSBTAG00000014598	-1.22824	6.36958	2.07299e-07	2.76635e-06	BPTF	Down
ENSBTAG00000009912	-1.3895	6.80995	2.07801e-07	2.77e-06	PAN3	Down
ENSBTAG00000009760	-1.29172	3.46303	2.0831e-07	2.77373e-06	ENSBTAG00000009760	Down
ENSBTAG00000003545	-1.56721	4.22114	2.09176e-07	2.77732e-06	TAF1D	Down
ENSBTAG00000007467	-1.28536	4.69417	2.09316e-07	2.77732e-06	MIB1	Down
ENSBTAG00000002716	-1.10019	4.64338	2.09433e-07	2.77732e-06	NOL10	Down
ENSBTAG00000021051	-1.7263	3.23739	2.09497e-07	2.77732e-06	ZNHIT6	Down
ENSBTAG00000017435	-1.98502	1.64523	2.10643e-07	2.78947e-06	KCTD7	Down
ENSBTAG00000020384	-1.55326	3.34789	2.11897e-07	2.80301e-06	WDR47	Down
ENSBTAG00000001290	-1.93927	1.97685	2.12192e-07	2.80385e-06	TUBD1	Down
ENSBTAG00000046712	-1.10637	5.75834	2.12635e-07	2.80664e-06	PSMC2	Down
ENSBTAG00000014609	-1.94358	5.94447	2.13815e-07	2.81911e-06	PPP1R12A	Down
ENSBTAG00000012805	-1.66515	5.70582	2.14045e-07	2.81911e-06	TSPAN13	Down
ENSBTAG00000005987	-1.20597	5.66784	2.14727e-07	2.82426e-06	WDR33	Down
ENSBTAG00000008731	-1.03738	6.2156	2.14902e-07	2.82426e-06	PRDX3	Down
ENSBTAG00000031299	-1.0422	5.87072	2.16336e-07	2.84002e-06	TTC17	Down
ENSBTAG00000046773	-1.34851	3.80548	2.18164e-07	2.86092e-06	MCOLN2	Down
ENSBTAG00000005975	-1.08167	5.43309	2.18723e-07	2.86515e-06	OARD1	Down
ENSBTAG00000012423	-1.58836	2.76812	2.19139e-07	2.8675e-06	SENP1	Down
ENSBTAG00000031432	1.13149	4.86636	2.25081e-07	2.94207e-06	LYRM4	Up
ENSBTAG00000015572	-1.38736	6.23899	2.27712e-07	2.97326e-06	YTHDC1	Down
ENSBTAG00000014626	-1.60875	4.9585	2.28078e-07	2.97484e-06	RARS1	Down
ENSBTAG00000018430	-1.06688	5.15289	2.29609e-07	2.99158e-06	GSAP	Down
ENSBTAG00000004028	-2.08442	3.21083	2.32108e-07	3.0209e-06	POLK	Down
ENSBTAG00000020142	-2.2304	1.27173	2.33444e-07	3.03502e-06	LMBRD2	Down
ENSBTAG00000050122	-1.91519	2.9266	2.33765e-07	3.03593e-06	ENSBTAG00000050122	Down
ENSBTAG00000016243	-1.1813	6.96897	2.35224e-07	3.05162e-06	RBL2	Down
ENSBTAG00000006851	-1.68262	5.79686	2.35657e-07	3.05396e-06	ENSBTAG00000006851	Down
ENSBTAG00000008068	-1.06046	4.7198	2.37173e-07	3.07033e-06	ERLEC1	Down
ENSBTAG00000003653	-1.1039	3.75239	2.40147e-07	3.10219e-06	LYAR	Down
ENSBTAG00000039782	-2.03447	2.28056	2.4096e-07	3.10347e-06	ZNF12	Down
ENSBTAG00000015413	-1.84471	4.00974	2.4101e-07	3.10347e-06	RASA2	Down
ENSBTAG00000000147	-1.64615	3.55784	2.41137e-07	3.10347e-06	RIC8B	Down
ENSBTAG00000003424	-1.50404	3.78235	2.4127e-07	3.10347e-06	BET1	Down
ENSBTAG00000007438	-1.01033	6.30577	2.41704e-07	3.10575e-06	STT3B	Down
ENSBTAG00000000365	-1.55602	3.80137	2.462e-07	3.16018e-06	TDP2	Down
ENSBTAG00000009279	-1.23246	5.63056	2.46771e-07	3.16415e-06	TNKS2	Down
ENSBTAG00000002462	-1.43671	4.18197	2.47863e-07	3.17479e-06	MRPL47	Down
ENSBTAG00000045504	-1.36237	2.7868	2.50847e-07	3.20963e-06	ENSBTAG00000045504	Down
ENSBTAG00000039591	-1.03787	5.70352	2.51264e-07	3.21157e-06	TMEM167A	Down
ENSBTAG00000010898	-1.88775	2.43025	2.53627e-07	3.23835e-06	SLC30A6	Down
ENSBTAG00000008498	1.08232	6.71534	2.54838e-07	3.25039e-06	ALYREF	Up
ENSBTAG00000007963	-1.19113	6.40482	2.5729e-07	3.27821e-06	KIDINS220	Down
ENSBTAG00000021543	-1.4442	4.7397	2.62782e-07	3.34468e-06	MDFIC	Down
ENSBTAG00000019723	-1.67962	3.20626	2.66108e-07	3.38345e-06	PEX12	Down
ENSBTAG00000021058	-1.16288	5.90975	2.69854e-07	3.42748e-06	DDX42	Down
ENSBTAG00000009407	-1.33309	3.2698	2.709e-07	3.43717e-06	MBTD1	Down
ENSBTAG00000004075	-1.38071	4.35245	2.73289e-07	3.46385e-06	IDI1	Down
ENSBTAG00000002028	-1.53121	3.33041	2.77726e-07	3.51598e-06	DIPK1A	Down
ENSBTAG00000013793	-1.5459	3.43143	2.77982e-07	3.51598e-06	NEDD4	Down
ENSBTAG00000020268	-1.75354	5.88136	2.79031e-07	3.5249e-06	RSF1	Down
ENSBTAG00000011883	-1.32348	4.25042	2.79269e-07	3.5249e-06	ARL1	Down
ENSBTAG00000004316	-1.80444	5.40833	2.80113e-07	3.53187e-06	BOD1L1	Down
ENSBTAG00000008285	-1.26745	5.6312	2.82057e-07	3.55268e-06	OXR1	Down
ENSBTAG00000019156	-1.08692	6.99275	2.85224e-07	3.58884e-06	CCT2	Down
ENSBTAG00000015566	-1.18411	6.56018	2.88171e-07	3.62217e-06	CTR9	Down
ENSBTAG00000020387	-1.15303	6.16489	2.95336e-07	3.70838e-06	MARF1	Down
ENSBTAG00000013925	-1.22843	3.52321	2.96191e-07	3.71527e-06	KIN	Down
ENSBTAG00000001144	-1.00718	5.16978	2.98224e-07	3.7369e-06	NAA20	Down
ENSBTAG00000009423	-1.45025	4.06857	3.00313e-07	3.75919e-06	NIPAL1	Down
ENSBTAG00000019914	-1.02283	6.00033	3.06359e-07	3.83091e-06	BECN1	Down
ENSBTAG00000002721	-1.69144	6.12542	3.07915e-07	3.8464e-06	TUT4	Down
ENSBTAG00000048455	-3.6845	0.0306158	3.09285e-07	3.85953e-06	ENSBTAG00000048455	Down
ENSBTAG00000014170	-1.30408	3.88224	3.10985e-07	3.87676e-06	MAP7D3	Down
ENSBTAG00000016336	-1.37645	6.84467	3.15304e-07	3.9234e-06	OGA	Down
ENSBTAG00000020412	-1.3749	3.31821	3.15374e-07	3.9234e-06	RAP2A	Down
ENSBTAG00000016074	-1.19252	4.48369	3.16659e-07	3.93344e-06	ZNF143	Down
ENSBTAG00000051318	-1.81613	2.20018	3.17007e-07	3.93344e-06	ENSBTAG00000051318	Down
ENSBTAG00000014983	-3.4231	0.450541	3.17156e-07	3.93344e-06	IL23R	Down
ENSBTAG00000002287	-1.48258	5.96928	3.19582e-07	3.95948e-06	CHD9	Down
ENSBTAG00000020482	-1.29487	4.33314	3.21005e-07	3.97305e-06	ASCC3	Down
ENSBTAG00000014474	-1.3139	5.58287	3.2515e-07	4.02025e-06	API5	Down
ENSBTAG00000002094	1.08472	5.36791	3.32273e-07	4.10297e-06	ATP5MF	Up
ENSBTAG00000014843	-1.47625	6.53513	3.32518e-07	4.10297e-06	COPB2	Down
ENSBTAG00000055051	-1.18923	4.90591	3.38542e-07	4.17114e-06	RNF125	Down
ENSBTAG00000016725	-2.03918	3.065	3.38731e-07	4.17114e-06	KIAA1143	Down
ENSBTAG00000001168	-1.04201	4.5644	3.40165e-07	4.18454e-06	BRAP	Down
ENSBTAG00000004977	-1.43455	2.97303	3.42973e-07	4.21482e-06	QTRT2	Down
ENSBTAG00000019857	-1.33866	5.82646	3.44695e-07	4.23168e-06	OTUD4	Down
ENSBTAG00000006765	-1.21287	5.56174	3.48089e-07	4.26903e-06	LARS1	Down
ENSBTAG00000037558	5.06233	6.02275	3.53912e-07	4.33605e-06	GRO1	Up
ENSBTAG00000042458	3.95344	0.43094	3.58964e-07	4.3935e-06	RNase_MRP	Up
ENSBTAG00000002726	-1.96837	4.80308	3.62144e-07	4.42795e-06	CDC27	Down
ENSBTAG00000006002	-1.25848	5.64852	3.71306e-07	4.5354e-06	DIDO1	Down
ENSBTAG00000013421	-1.67246	3.69517	3.8086e-07	4.64742e-06	PRMT3	Down
ENSBTAG00000014389	-1.73492	3.80687	3.81872e-07	4.65508e-06	SP4	Down
ENSBTAG00000007581	-1.18221	5.48979	3.87786e-07	4.72241e-06	ADORA2B	Down
ENSBTAG00000023675	-1.549	3.82471	3.89985e-07	4.74443e-06	ZNF654	Down
ENSBTAG00000017639	-1.64591	4.11552	3.92644e-07	4.77198e-06	RPS6KA3	Down
ENSBTAG00000004806	-1.31462	4.47806	3.94304e-07	4.78736e-06	PHKB	Down
ENSBTAG00000002242	-1.15515	4.62993	3.96382e-07	4.80777e-06	FAM192A	Down
ENSBTAG00000052838	2.80198	-0.568033	3.97696e-07	4.81321e-06	ENSBTAG00000052838	Up
ENSBTAG00000009889	-1.81093	2.57775	3.97975e-07	4.81321e-06	ZNF181	Down
ENSBTAG00000007543	-1.93297	2.32787	3.98022e-07	4.81321e-06	TAF1B	Down
ENSBTAG00000019534	-1.49315	4.01855	3.98422e-07	4.81325e-06	TRNT1	Down
ENSBTAG00000012659	-1.42728	4.20869	4.01817e-07	4.84942e-06	LRIF1	Down
ENSBTAG00000021116	-1.20789	5.32222	4.0654e-07	4.90154e-06	EXOC6	Down
ENSBTAG00000019746	-2.15514	2.50736	4.20284e-07	5.0622e-06	CCDC66	Down
ENSBTAG00000006672	-1.23124	5.25712	4.26865e-07	5.13637e-06	SYNCRIP	Down
ENSBTAG00000014714	-1.47291	4.26312	4.33437e-07	5.21027e-06	TUBGCP5	Down
ENSBTAG00000047367	-2.36022	2.85823	4.34713e-07	5.21905e-06	CMTR2	Down
ENSBTAG00000018372	-1.13164	6.01962	4.35028e-07	5.21905e-06	STARD7	Down
ENSBTAG00000012920	-1.40426	3.74403	4.36142e-07	5.22207e-06	TMEM70	Down
ENSBTAG00000019472	-1.5978	6.20436	4.37481e-07	5.23192e-06	NR3C1	Down
ENSBTAG00000006208	-1.21011	7.49853	4.37828e-07	5.23192e-06	ADCY7	Down
ENSBTAG00000002610	-1.01703	4.52242	4.38312e-07	5.23254e-06	FKBP3	Down
ENSBTAG00000002220	-1.06133	5.41105	4.52055e-07	5.39129e-06	SPTLC1	Down
ENSBTAG00000001126	-1.07845	5.98422	4.55488e-07	5.42156e-06	BMP2K	Down
ENSBTAG00000009636	-1.14274	5.23733	4.56642e-07	5.42996e-06	SLC7A6OS	Down
ENSBTAG00000017265	-1.16761	3.95286	4.62488e-07	5.49408e-06	VBP1	Down
ENSBTAG00000045931	-1.11704	6.86948	4.65094e-07	5.51964e-06	MAGT1	Down
ENSBTAG00000001768	-1.15932	4.31867	4.66375e-07	5.52942e-06	TXLNG	Down
ENSBTAG00000004639	-1.43485	2.6227	4.66907e-07	5.53031e-06	HARBI1	Down
ENSBTAG00000021577	-1.52662	4.92281	4.72582e-07	5.59207e-06	ZFYVE16	Down
ENSBTAG00000004804	-1.19066	4.61662	4.78205e-07	5.64757e-06	RRN3	Down
ENSBTAG00000003469	-1.04684	5.01138	4.79562e-07	5.65775e-06	CHURC1	Down
ENSBTAG00000022161	-1.52555	5.03508	4.80001e-07	5.65775e-06	TLR7	Down
ENSBTAG00000016588	1.13108	4.25407	4.97658e-07	5.85036e-06	TMEM8A	Up
ENSBTAG00000015899	-1.79709	2.58533	4.9779e-07	5.85036e-06	ENSBTAG00000015899	Down
ENSBTAG00000019203	1.41358	8.46241	5.01284e-07	5.88571e-06	S100A4	Up
ENSBTAG00000034396	-1.44911	3.15788	5.04438e-07	5.91702e-06	PIGW	Down
ENSBTAG00000018739	-1.95795	2.84966	5.05295e-07	5.92133e-06	RPAP2	Down
ENSBTAG00000054647	-1.55316	3.83988	5.08181e-07	5.9494e-06	RPE	Down
ENSBTAG00000038480	-1.94542	2.74586	5.12245e-07	5.99118e-06	FPGT	Down
ENSBTAG00000013859	-1.14216	5.42722	5.25511e-07	6.1345e-06	SCYL2	Down
ENSBTAG00000003726	-2.25268	2.41724	5.26393e-07	6.13889e-06	MTMR9	Down
ENSBTAG00000000222	-2.06772	6.82366	5.32666e-07	6.20132e-06	ARID4B	Down
ENSBTAG00000009941	-1.43138	3.85844	5.32876e-07	6.20132e-06	MBIP	Down
ENSBTAG00000018343	1.08787	6.01018	5.33282e-07	6.20132e-06	NCR3	Up
ENSBTAG00000007489	-1.32906	5.7952	5.36894e-07	6.23734e-06	NCOA3	Down
ENSBTAG00000016990	-1.26462	6.02789	5.42482e-07	6.28944e-06	USP24	Down
ENSBTAG00000005147	-1.22436	4.50157	5.42827e-07	6.28944e-06	HPS5	Down
ENSBTAG00000017078	-1.27067	4.23911	5.42936e-07	6.28944e-06	FAM114A2	Down
ENSBTAG00000020367	-1.27937	4.44868	5.47104e-07	6.33167e-06	SLC30A9	Down
ENSBTAG00000050008	-2.24371	0.18342	5.50964e-07	6.37026e-06	ENSBTAG00000050008	Down
ENSBTAG00000000869	-2.61566	1.53484	5.5364e-07	6.3951e-06	OBI1	Down
ENSBTAG00000017527	-1.14196	6.43972	5.54282e-07	6.39641e-06	CRYBG1	Down
ENSBTAG00000002570	-1.18666	3.82726	5.55955e-07	6.40962e-06	PPP1R21	Down
ENSBTAG00000052323	1.15533	6.65176	5.60814e-07	6.45949e-06	MAZ	Up
ENSBTAG00000007074	-1.88979	2.13108	5.66261e-07	6.51143e-06	ZKSCAN8	Down
ENSBTAG00000003752	-1.20942	4.63927	5.66398e-07	6.51143e-06	SLC25A24	Down
ENSBTAG00000014773	-2.07771	2.62907	5.71398e-07	6.56268e-06	HMMR	Down
ENSBTAG00000019314	-1.50467	5.72409	5.73947e-07	6.58571e-06	USP25	Down
ENSBTAG00000032163	-1.30805	4.09583	5.7861e-07	6.63293e-06	LTV1	Down
ENSBTAG00000000023	-1.10172	4.25748	5.82738e-07	6.66897e-06	RNF2	Down
ENSBTAG00000013380	-1.45173	3.55318	5.82854e-07	6.66897e-06	CEP192	Down
ENSBTAG00000026624	-1.5563	3.17083	5.85101e-07	6.68837e-06	ETFRF1	Down
ENSBTAG00000007847	-1.09397	4.4528	5.86668e-07	6.69996e-06	EED	Down
ENSBTAG00000037938	-1.78634	1.77181	5.95144e-07	6.78961e-06	ENSBTAG00000037938	Down
ENSBTAG00000020546	-1.35181	3.24219	5.95639e-07	6.78961e-06	TRDMT1	Down
ENSBTAG00000008472	-1.21965	5.03491	5.99585e-07	6.82395e-06	CRNKL1	Down
ENSBTAG00000038050	-2.29027	2.62433	5.99778e-07	6.82395e-06	ZNF420	Down
ENSBTAG00000051907	1.03649	10.1555	6.02618e-07	6.8465e-06	CYBA	Up
ENSBTAG00000040061	-1.57577	4.90805	6.0289e-07	6.8465e-06	ZBTB38	Down
ENSBTAG00000003097	-1.93932	4.66031	6.18515e-07	7.01081e-06	DENND4C	Down
ENSBTAG00000037799	-1.35323	5.47929	6.22566e-07	7.04354e-06	ENSBTAG00000037799	Down
ENSBTAG00000009232	-1.70124	4.97113	6.26658e-07	7.07359e-06	PIK3CA	Down
ENSBTAG00000001617	-1.89498	3.60217	6.26973e-07	7.07359e-06	G2E3	Down
ENSBTAG00000016260	-1.76471	7.12149	6.2832e-07	7.08219e-06	LRRK2	Down
ENSBTAG00000004939	-1.61973	2.21722	6.31278e-07	7.10892e-06	ZNF569	Down
ENSBTAG00000007356	-1.09228	7.43942	6.33624e-07	7.12871e-06	ELF1	Down
ENSBTAG00000018737	-1.31714	3.75089	6.43438e-07	7.23241e-06	GLMN	Down
ENSBTAG00000052734	-2.43268	1.59395	6.44895e-07	7.24207e-06	PAPOLB	Down
ENSBTAG00000011127	-1.20115	4.77403	6.51939e-07	7.30763e-06	NUP205	Down
ENSBTAG00000010980	-1.26538	3.40281	6.58854e-07	7.37832e-06	ANKMY2	Down
ENSBTAG00000051635	-5.86403	1.34724	6.61144e-07	7.39712e-06	ENSBTAG00000051635	Down
ENSBTAG00000010919	-1.32746	6.1369	6.62194e-07	7.40203e-06	USP47	Down
ENSBTAG00000009747	-1.34253	4.71264	6.71771e-07	7.50217e-06	RNFT1	Down
ENSBTAG00000021231	1.0822	4.76445	6.74115e-07	7.52141e-06	KCTD2	Up
ENSBTAG00000044058	-1.79308	2.95013	6.80809e-07	7.58213e-06	MFSD8	Down
ENSBTAG00000006049	-1.03001	8.40047	6.82133e-07	7.58991e-06	BZW1	Down
ENSBTAG00000032084	-1.14229	6.65481	6.85461e-07	7.61993e-06	GPR183	Down
ENSBTAG00000031696	-1.35995	6.11782	6.90959e-07	7.67402e-06	ANKRD44	Down
ENSBTAG00000053581	-1.56683	3.34337	6.97475e-07	7.73929e-06	SUCNR1	Down
ENSBTAG00000031439	-1.18572	5.0077	7.02921e-07	7.79259e-06	CDC14A	Down
ENSBTAG00000052570	-1.21086	5.65402	7.06233e-07	7.82214e-06	ENSBTAG00000052570	Down
ENSBTAG00000031355	-1.91123	2.63696	7.09094e-07	7.84666e-06	ENSBTAG00000031355	Down
ENSBTAG00000021918	-1.11265	6.65838	7.21209e-07	7.96617e-06	EZH1	Down
ENSBTAG00000013946	-1.15541	4.8803	7.27091e-07	8.02383e-06	PRPF3	Down
ENSBTAG00000051836	-1.67905	1.99115	7.34035e-07	8.09308e-06	ENSBTAG00000051836	Down
ENSBTAG00000014351	-1.13417	4.91878	7.37297e-07	8.12166e-06	EIF2AK4	Down
ENSBTAG00000005240	-2.66437	0.978425	7.40804e-07	8.15288e-06	ZNF605	Down
ENSBTAG00000032477	-1.44805	6.3278	7.45302e-07	8.19436e-06	HECTD1	Down
ENSBTAG00000001398	-1.15445	6.01732	7.45926e-07	8.19436e-06	ATP2A2	Down
ENSBTAG00000000878	-1.13269	6.16376	7.49836e-07	8.22434e-06	RB1CC1	Down
ENSBTAG00000000955	-1.94157	1.57568	7.50012e-07	8.22434e-06	RBM41	Down
ENSBTAG00000009566	-1.2171	3.65634	7.56427e-07	8.28718e-06	CCNH	Down
ENSBTAG00000006255	-1.60041	3.57915	7.57261e-07	8.28883e-06	MDM4	Down
ENSBTAG00000010818	-1.27616	4.70881	7.62012e-07	8.33331e-06	AEBP2	Down
ENSBTAG00000024485	-1.59189	3.49661	7.73091e-07	8.44139e-06	KLHL20	Down
ENSBTAG00000005100	-1.02162	5.74503	7.73289e-07	8.44139e-06	TMEM30A	Down
ENSBTAG00000003419	-1.02866	4.80005	7.7664e-07	8.47034e-06	EAPP	Down
ENSBTAG00000001450	-1.34391	3.57084	7.80119e-07	8.50064e-06	APBB3	Down
ENSBTAG00000009391	-1.14737	3.66481	7.9305e-07	8.62602e-06	ADPRH	Down
ENSBTAG00000033902	-1.36967	2.86367	7.94018e-07	8.6288e-06	SLC25A32	Down
ENSBTAG00000037819	-1.71533	2.41802	7.96664e-07	8.6498e-06	SFT2D2	Down
ENSBTAG00000014493	-1.15656	4.31017	8.00745e-07	8.68633e-06	TRIP4	Down
ENSBTAG00000008969	-1.38617	3.69912	8.17725e-07	8.86259e-06	SLC9A8	Down
ENSBTAG00000037566	-2.2615	0.586208	8.29982e-07	8.98739e-06	ZNF500	Down
ENSBTAG00000005898	-1.30311	5.47549	8.4227e-07	9.11231e-06	TGS1	Down
ENSBTAG00000000285	-1.52861	3.49202	8.46067e-07	9.14522e-06	GUF1	Down
ENSBTAG00000006369	-1.30422	4.01491	8.53808e-07	9.22067e-06	MRPS35	Down
ENSBTAG00000008438	-1.29696	4.28764	8.54974e-07	9.22504e-06	ARFIP1	Down
ENSBTAG00000008555	-1.10746	6.39103	8.66383e-07	9.33982e-06	P2RY10	Down
ENSBTAG00000020961	-1.99334	2.52505	8.68492e-07	9.35424e-06	DUSP19	Down
ENSBTAG00000005249	-1.0669	5.07089	8.69303e-07	9.35466e-06	RNF14	Down
ENSBTAG00000025212	-1.31359	4.04972	8.75726e-07	9.41542e-06	HARS2	Down
ENSBTAG00000013111	-1.19153	5.77484	8.81644e-07	9.47064e-06	RRM1	Down
ENSBTAG00000035615	-1.56751	2.9896	8.86809e-07	9.51177e-06	UPF3B	Down
ENSBTAG00000006405	-1.41869	3.32253	8.87043e-07	9.51177e-06	PALB2	Down
ENSBTAG00000039662	-1.53483	4.21779	8.90979e-07	9.54383e-06	ENSBTAG00000039662	Down
ENSBTAG00000006768	-1.08641	5.62343	8.91608e-07	9.54383e-06	ENTPD4	Down
ENSBTAG00000010355	-1.00684	4.41936	8.95747e-07	9.57967e-06	VPS37A	Down
ENSBTAG00000024275	-1.35086	3.07411	8.97802e-07	9.59318e-06	XRCC4	Down
ENSBTAG00000009709	-1.44868	3.40025	9.09502e-07	9.70964e-06	TAF5	Down
ENSBTAG00000018408	-1.06078	5.19521	9.10986e-07	9.71691e-06	SNX14	Down
ENSBTAG00000003084	-1.16239	4.60109	9.12025e-07	9.71944e-06	GPATCH2L	Down
ENSBTAG00000003001	1.14997	6.85255	9.13928e-07	9.73117e-06	LAMTOR1	Up
ENSBTAG00000019889	-1.23787	4.33952	9.14812e-07	9.73202e-06	DIS3	Down
ENSBTAG00000019738	-2.50541	0.781565	9.19615e-07	9.77454e-06	MDM1	Down
ENSBTAG00000005068	-1.18175	3.92005	9.21673e-07	9.78782e-06	COMMD2	Down
ENSBTAG00000013813	-1.3685	3.41816	9.23638e-07	9.80011e-06	KLHL17	Down
ENSBTAG00000017352	-1.21109	5.65115	9.27746e-07	9.83273e-06	ZC3H11A	Down
ENSBTAG00000015196	-1.54902	3.50498	9.28336e-07	9.83273e-06	PHF6	Down
ENSBTAG00000002603	-1.61887	4.99116	9.33926e-07	9.8833e-06	PRPF39	Down
ENSBTAG00000047441	-1.35733	3.24967	9.39695e-07	9.93568e-06	ENSBTAG00000047441	Down
ENSBTAG00000019611	-2.01086	3.41323	9.45848e-07	9.99201e-06	MAGI3	Down
ENSBTAG00000004461	-1.16035	4.13905	9.48105e-07	1.00071e-05	OFD1	Down
ENSBTAG00000021726	-1.6708	4.36065	9.56719e-07	1.00779e-05	CWC22	Down
ENSBTAG00000005809	-1.20938	3.92265	9.57308e-07	1.00779e-05	GPR89A	Down
ENSBTAG00000030632	-1.37884	3.70732	9.63762e-07	1.01371e-05	ALG10	Down
ENSBTAG00000015604	1.3549	5.43978	9.77733e-07	1.02751e-05	ZNF385A	Up
ENSBTAG00000017161	-1.29519	3.07539	9.96742e-07	1.04658e-05	TM2D1	Down
ENSBTAG00000031014	-1.58174	3.08084	9.99433e-07	1.0485e-05	LDAH	Down
ENSBTAG00000013569	-1.40199	4.51473	1.00215e-06	1.05026e-05	CD38	Down
ENSBTAG00000021869	-1.75451	2.48724	1.00284e-06	1.05026e-05	THAP5	Down
ENSBTAG00000017907	-1.19423	5.38639	1.01132e-06	1.05821e-05	COG3	Down
ENSBTAG00000009106	-1.0695	6.20789	1.0363e-06	1.08318e-05	EIF2A	Down
ENSBTAG00000008682	-1.80665	3.6409	1.03697e-06	1.08318e-05	TLR3	Down
ENSBTAG00000012757	-1.60831	3.37377	1.04148e-06	1.08697e-05	GCNT1	Down
ENSBTAG00000007414	-1.38756	4.02682	1.04558e-06	1.09031e-05	PAPOLG	Down
ENSBTAG00000013449	-1.01201	5.72294	1.05034e-06	1.09433e-05	RAB3GAP1	Down
ENSBTAG00000007110	-1.28655	3.87052	1.05398e-06	1.09718e-05	RCOR3	Down
ENSBTAG00000008016	-1.42659	2.76494	1.05827e-06	1.10013e-05	STX17	Down
ENSBTAG00000004079	-1.35396	6.55152	1.05864e-06	1.10013e-05	ZNF106	Down
ENSBTAG00000007329	-1.68858	3.76005	1.06435e-06	1.10512e-05	SETDB2	Down
ENSBTAG00000006918	-1.1998	4.61551	1.06582e-06	1.10569e-05	TLK1	Down
ENSBTAG00000015504	-1.22267	4.23518	1.07164e-06	1.11078e-05	ZNF131	Down
ENSBTAG00000005195	-1.82782	2.11235	1.07602e-06	1.11437e-05	ZNF200	Down
ENSBTAG00000007234	-1.18585	5.33837	1.08668e-06	1.12445e-05	PLRG1	Down
ENSBTAG00000047756	-1.40273	3.75017	1.09205e-06	1.12905e-05	CNTROB	Down
ENSBTAG00000017597	-2.13523	3.69529	1.09814e-06	1.1339e-05	ESCO1	Down
ENSBTAG00000003265	-1.28635	8.36532	1.09862e-06	1.1339e-05	ADD3	Down
ENSBTAG00000014318	-1.11975	4.56472	1.11097e-06	1.14451e-05	SLC33A1	Down
ENSBTAG00000054326	-1.80903	2.87164	1.11173e-06	1.14451e-05	WDR5B	Down
ENSBTAG00000012634	1.0186	6.19278	1.11599e-06	1.14791e-05	NDUFB7	Up
ENSBTAG00000046561	-1.91739	3.1862	1.13089e-06	1.16226e-05	LCORL	Down
ENSBTAG00000013812	-1.35855	4.13206	1.13267e-06	1.1631e-05	RO60	Down
ENSBTAG00000010428	-1.69136	5.90782	1.14181e-06	1.17009e-05	USP15	Down
ENSBTAG00000016377	-2.12542	2.35213	1.14238e-06	1.17009e-05	IPP	Down
ENSBTAG00000033563	-3.55912	0.224774	1.15352e-06	1.18051e-05	ZNF529	Down
ENSBTAG00000031682	-2.07114	1.50185	1.15895e-06	1.18406e-05	ZNF484	Down
ENSBTAG00000020472	-1.30888	6.71729	1.16281e-06	1.187e-05	KDM5A	Down
ENSBTAG00000010871	-1.0799	5.13623	1.16843e-06	1.18974e-05	ENSBTAG00000010871	Down
ENSBTAG00000017256	-1.36283	5.78531	1.19257e-06	1.2133e-05	CD2	Down
ENSBTAG00000006296	-1.10823	5.78015	1.2051e-06	1.22501e-05	VMA21	Down
ENSBTAG00000035735	-1.21836	4.60067	1.20974e-06	1.2287e-05	BIRC2	Down
ENSBTAG00000006044	-1.06318	4.4561	1.2343e-06	1.2526e-05	KLHL5	Down
ENSBTAG00000019983	-1.36218	4.65397	1.23571e-06	1.25298e-05	ASXL2	Down
ENSBTAG00000051631	1.37124	3.32971	1.24589e-06	1.26224e-05	PNKD	Up
ENSBTAG00000006492	-1.33678	4.96335	1.25991e-06	1.27538e-05	PI4K2B	Down
ENSBTAG00000018451	1.39138	8.71151	1.28263e-06	1.2973e-05	PTMS	Up
ENSBTAG00000002280	-1.55056	5.78523	1.28785e-06	1.30149e-05	KIF5B	Down
ENSBTAG00000039313	-1.23137	3.68014	1.29037e-06	1.30186e-05	ZNF341	Down
ENSBTAG00000014043	-1.37451	4.65395	1.29192e-06	1.30235e-05	ERCC5	Down
ENSBTAG00000024027	-1.63556	4.04366	1.29667e-06	1.30605e-05	TRMT10C	Down
ENSBTAG00000008805	-1.14141	5.54009	1.30238e-06	1.31071e-05	USP3	Down
ENSBTAG00000019913	1.01121	5.6118	1.31532e-06	1.32263e-05	DNPH1	Up
ENSBTAG00000009804	-1.0299	5.40751	1.32258e-06	1.32883e-05	ERP44	Down
ENSBTAG00000007460	-1.52204	4.12353	1.32664e-06	1.3318e-05	RAB11FIP2	Down
ENSBTAG00000053323	-1.98065	0.743441	1.32929e-06	1.33336e-05	ENSBTAG00000053323	Down
ENSBTAG00000004426	-1.49487	2.83706	1.34772e-06	1.34962e-05	DNAJB14	Down
ENSBTAG00000012341	-1.08692	5.44201	1.35293e-06	1.35372e-05	CSNK2A1	Down
ENSBTAG00000000492	-1.2184	5.6532	1.35857e-06	1.35823e-05	ASNSD1	Down
ENSBTAG00000000767	-1.18041	3.74423	1.38959e-06	1.3873e-05	DCP2	Down
ENSBTAG00000046111	2.33301	4.59818	1.39031e-06	1.3873e-05	ZNF444	Up
ENSBTAG00000000295	-1.23773	3.78592	1.39108e-06	1.3873e-05	CLHC1	Down
ENSBTAG00000000415	-1.25693	7.29072	1.404e-06	1.39789e-05	ERBIN	Down
ENSBTAG00000015076	-1.36218	3.97314	1.40921e-06	1.40175e-05	LATS1	Down
ENSBTAG00000030671	-2.21873	1.27962	1.4102e-06	1.40175e-05	HOOK1	Down
ENSBTAG00000019735	-1.05291	4.75714	1.42984e-06	1.42011e-05	CPSF3	Down
ENSBTAG00000001161	-1.12183	5.32917	1.43879e-06	1.42667e-05	SINHCAF	Down
ENSBTAG00000031752	1.27246	5.41329	1.44163e-06	1.42785e-05	TMEM256	Up
ENSBTAG00000005481	-1.1973	6.32757	1.44234e-06	1.42785e-05	ADAM10	Down
ENSBTAG00000012808	-3.49648	2.77229	1.4578e-06	1.44197e-05	MASP2	Down
ENSBTAG00000012585	-1.27461	5.27507	1.47047e-06	1.45214e-05	RAB3GAP2	Down
ENSBTAG00000021742	-2.03962	1.42521	1.47604e-06	1.45645e-05	ZNF568	Down
ENSBTAG00000050597	-2.45399	-0.030827	1.47868e-06	1.45782e-05	ENSBTAG00000050597	Down
ENSBTAG00000020281	-1.52994	7.09022	1.47984e-06	1.45782e-05	NIN	Down
ENSBTAG00000021020	-1.8808	4.46066	1.50005e-06	1.47654e-05	RIF1	Down
ENSBTAG00000018710	-1.05778	4.93314	1.51063e-06	1.48574e-05	TTF1	Down
ENSBTAG00000012784	-1.29901	3.63271	1.53317e-06	1.50669e-05	RACGAP1	Down
ENSBTAG00000011544	-1.1167	6.05104	1.54749e-06	1.51947e-05	GAPVD1	Down
ENSBTAG00000007913	-1.10756	6.10673	1.54869e-06	1.51947e-05	CWC15	Down
ENSBTAG00000011176	-1.03665	4.30468	1.56625e-06	1.53546e-05	TPRKB	Down
ENSBTAG00000006901	-1.33565	3.61027	1.57474e-06	1.54129e-05	NIPSNAP3A	Down
ENSBTAG00000019414	-1.44088	5.11266	1.62031e-06	1.5846e-05	CLK4	Down
ENSBTAG00000031044	-2.27641	2.39738	1.65105e-06	1.61337e-05	MIGA1	Down
ENSBTAG00000011601	-1.02934	5.96438	1.67477e-06	1.63523e-05	ST3GAL5	Down
ENSBTAG00000015892	1.05214	4.23089	1.67876e-06	1.63781e-05	NDUFB4	Up
ENSBTAG00000023628	-1.22678	3.88478	1.68499e-06	1.64256e-05	C23H6orf47	Down
ENSBTAG00000019246	-1.53009	5.10287	1.69918e-06	1.65506e-05	SC5D	Down
ENSBTAG00000009887	-1.06803	8.86245	1.70331e-06	1.65775e-05	DDX17	Down
ENSBTAG00000013069	-1.55472	2.95104	1.71398e-06	1.6668e-05	IQCB1	Down
ENSBTAG00000007335	-1.17321	5.64239	1.77726e-06	1.72419e-05	TPD52	Down
ENSBTAG00000001223	-1.26699	3.90849	1.78527e-06	1.73057e-05	CAAP1	Down
ENSBTAG00000016236	-1.23074	4.75059	1.79307e-06	1.73674e-05	SLC12A6	Down
ENSBTAG00000000305	-1.04978	4.81671	1.79547e-06	1.73768e-05	LMO4	Down
ENSBTAG00000015310	-1.38913	5.38523	1.7993e-06	1.73999e-05	SLC25A36	Down
ENSBTAG00000010547	-1.42955	3.4362	1.8048e-06	1.74392e-05	CEP76	Down
ENSBTAG00000017450	-2.12704	3.89054	1.80772e-06	1.74535e-05	KLHL24	Down
ENSBTAG00000012946	-1.37314	2.91254	1.81907e-06	1.75491e-05	HSF2	Down
ENSBTAG00000046837	1.18907	5.55194	1.83724e-06	1.77103e-05	ZNF358	Up
ENSBTAG00000000676	-1.36177	3.80586	1.84376e-06	1.77449e-05	DOP1A	Down
ENSBTAG00000031885	-1.3501	3.4077	1.84606e-06	1.77529e-05	TMEM251	Down
ENSBTAG00000006158	-2.12518	1.29681	1.88794e-06	1.81413e-05	DZIP3	Down
ENSBTAG00000010773	-1.13301	4.57876	1.893e-06	1.81755e-05	GNPAT	Down
ENSBTAG00000006945	-1.32843	4.49538	1.90214e-06	1.82344e-05	CCDC50	Down
ENSBTAG00000051076	-2.0999	2.84155	1.90676e-06	1.82642e-05	ENSBTAG00000051076	Down
ENSBTAG00000021410	-1.24605	3.40775	1.92216e-06	1.83972e-05	C1GALT1C1	Down
ENSBTAG00000016703	-1.07439	4.85905	1.925e-06	1.84098e-05	CDC73	Down
ENSBTAG00000001405	-1.59664	2.55792	1.93134e-06	1.84414e-05	GLCE	Down
ENSBTAG00000000385	-1.21056	6.4758	1.94926e-06	1.85978e-05	ZBTB18	Down
ENSBTAG00000011767	-1.44388	5.34014	1.97147e-06	1.87949e-05	MPP5	Down
ENSBTAG00000006586	-1.02264	6.9817	1.98922e-06	1.89492e-05	KPNB1	Down
ENSBTAG00000005174	-1.6952	2.04396	1.99235e-06	1.89641e-05	GDPGP1	Down
ENSBTAG00000032914	-1.0483	4.21821	2.00101e-06	1.90316e-05	SLC11A2	Down
ENSBTAG00000047213	-1.96654	2.19106	2.02998e-06	1.92773e-05	ENSBTAG00000047213	Down
ENSBTAG00000035206	1.94978	1.61582	2.03003e-06	1.92773e-05	ENSBTAG00000035206	Up
ENSBTAG00000014878	1.73493	2.50918	2.07772e-06	1.96993e-05	COX7A1	Up
ENSBTAG00000023989	-1.37478	3.79498	2.09924e-06	1.98776e-05	MSANTD4	Down
ENSBTAG00000016311	-1.01933	4.83887	2.10077e-06	1.98776e-05	EIF2S1	Down
ENSBTAG00000014496	-1.75703	3.29514	2.10144e-06	1.98776e-05	CCR6	Down
ENSBTAG00000009428	-1.71236	3.30422	2.13508e-06	2.018e-05	GAN	Down
ENSBTAG00000003098	-1.21321	7.26447	2.14103e-06	2.02205e-05	MTDH	Down
ENSBTAG00000021883	-1.19551	4.93028	2.16125e-06	2.03796e-05	AP3M1	Down
ENSBTAG00000018366	1.08729	6.84801	2.19268e-06	2.06599e-05	SLC15A3	Up
ENSBTAG00000000269	-1.53678	2.11962	2.2092e-06	2.07995e-05	ENSBTAG00000000269	Down
ENSBTAG00000016448	-1.06296	4.64245	2.21689e-06	2.08395e-05	ZBTB40	Down
ENSBTAG00000020748	-1.37727	3.82685	2.22707e-06	2.09189e-05	FAM76B	Down
ENSBTAG00000005328	-1.99659	2.96196	2.26318e-06	2.12292e-05	ICE2	Down
ENSBTAG00000015698	-1.13408	5.53841	2.27665e-06	2.13116e-05	FYCO1	Down
ENSBTAG00000044003	-1.0509	4.53017	2.27761e-06	2.13116e-05	TEX10	Down
ENSBTAG00000049545	-1.41674	2.32304	2.27911e-06	2.13116e-05	ENSBTAG00000049545	Down
ENSBTAG00000015023	-1.38201	3.02912	2.27942e-06	2.13116e-05	TRAPPC6B	Down
ENSBTAG00000014889	-1.94414	1.5197	2.30919e-06	2.15732e-05	DCBLD2	Down
ENSBTAG00000004881	-1.07912	4.29531	2.42131e-06	2.25685e-05	MTHFD2	Down
ENSBTAG00000018979	-1.1647	7.06651	2.47657e-06	2.30658e-05	PUM1	Down
ENSBTAG00000016010	-1.36793	2.73297	2.4817e-06	2.30958e-05	KLHL7	Down
ENSBTAG00000021471	-1.57503	3.38543	2.49526e-06	2.32042e-05	GIN1	Down
ENSBTAG00000002295	-1.35214	4.021	2.53541e-06	2.35414e-05	ATF2	Down
ENSBTAG00000007303	-1.014	7.56402	2.56797e-06	2.38254e-05	RAD21	Down
ENSBTAG00000053114	-2.54884	1.653	2.59173e-06	2.40275e-05	ENSBTAG00000053114	Down
ENSBTAG00000015334	-1.19789	5.25043	2.6252e-06	2.43193e-05	ZHX1	Down
ENSBTAG00000013914	-1.36252	3.55766	2.63839e-06	2.44041e-05	GATB	Down
ENSBTAG00000006168	-1.02272	6.25456	2.66723e-06	2.46521e-05	RBM45	Down
ENSBTAG00000031873	-2.91422	0.547922	2.68677e-06	2.48137e-05	ZSCAN16	Down
ENSBTAG00000003708	-1.27158	4.24871	2.70907e-06	2.50006e-05	SEC23A	Down
ENSBTAG00000011358	1.989	5.06644	2.75924e-06	2.54442e-05	IER3	Up
ENSBTAG00000009441	-1.59124	6.28847	2.77078e-06	2.55312e-05	RBBP6	Down
ENSBTAG00000018528	-1.56176	3.12969	2.79156e-06	2.57031e-05	USP45	Down
ENSBTAG00000020626	-1.52132	4.94395	2.81312e-06	2.5882e-05	ERCC6L2	Down
ENSBTAG00000040603	-1.70705	1.38795	2.81783e-06	2.59056e-05	ZNF175	Down
ENSBTAG00000011435	-1.08751	5.61703	2.82406e-06	2.59433e-05	NPEPPS	Down
ENSBTAG00000002973	-1.47641	3.66273	2.83477e-06	2.60062e-05	RPP30	Down
ENSBTAG00000002578	-1.10131	6.50488	2.8352e-06	2.60062e-05	ZMYND11	Down
ENSBTAG00000003904	-1.10628	4.87396	2.85448e-06	2.61631e-05	GPN1	Down
ENSBTAG00000004965	-1.0441	4.44961	2.87371e-06	2.63196e-05	NUP133	Down
ENSBTAG00000049158	-2.01526	1.17504	2.90409e-06	2.65777e-05	ZNF596	Down
ENSBTAG00000017770	-1.02943	4.51759	2.91175e-06	2.66277e-05	FMC1-LUC7L2	Down
ENSBTAG00000009565	-1.46114	4.95819	2.94413e-06	2.68832e-05	RASA1	Down
ENSBTAG00000046612	-1.7561	5.68101	2.96795e-06	2.706e-05	ZNF292	Down
ENSBTAG00000019211	-1.29299	4.5007	2.98471e-06	2.71719e-05	BRIX1	Down
ENSBTAG00000009694	-1.68761	3.37267	2.9883e-06	2.71841e-05	PUS10	Down
ENSBTAG00000002423	-1.05467	5.19812	3.00086e-06	2.72779e-05	PSMD12	Down
ENSBTAG00000002412	-1.00052	6.49891	3.0157e-06	2.73922e-05	CYB5B	Down
ENSBTAG00000000460	-1.19828	4.2258	3.02782e-06	2.74668e-05	SYTL2	Down
ENSBTAG00000017809	-1.18593	5.88961	3.02998e-06	2.74668e-05	PDS5A	Down
ENSBTAG00000020270	-1.01587	6.73487	3.03071e-06	2.74668e-05	NFKB1	Down
ENSBTAG00000009131	-1.26151	4.88633	3.03738e-06	2.75067e-05	TTC37	Down
ENSBTAG00000006893	-1.26903	5.42318	3.04455e-06	2.7551e-05	BBX	Down
ENSBTAG00000013863	1.74386	8.35261	3.05547e-06	2.76292e-05	DUSP1	Up
ENSBTAG00000018658	-1.25036	5.06288	3.06008e-06	2.76503e-05	TNRC6C	Down
ENSBTAG00000018795	-1.85494	2.19441	3.09147e-06	2.7913e-05	PMS1	Down
ENSBTAG00000019182	-1.477	4.37856	3.09835e-06	2.79544e-05	TIA1	Down
ENSBTAG00000034506	1.64575	1.53658	3.1645e-06	2.84899e-05	ENSBTAG00000034506	Up
ENSBTAG00000004564	-1.34925	7.90589	3.16476e-06	2.84899e-05	MBNL1	Down
ENSBTAG00000014794	-1.06126	5.26479	3.17379e-06	2.855e-05	SCYL3	Down
ENSBTAG00000049487	-2.16583	5.72535	3.17653e-06	2.85534e-05	ENSBTAG00000049487	Down
ENSBTAG00000019886	-1.36229	3.35191	3.21811e-06	2.89018e-05	BORA	Down
ENSBTAG00000004631	-1.25197	3.72462	3.22006e-06	2.89018e-05	KIAA0586	Down
ENSBTAG00000013592	-1.94981	1.84054	3.22948e-06	2.89649e-05	ZNF248	Down
ENSBTAG00000007270	-1.63707	2.77603	3.23372e-06	2.89815e-05	GTF2H3	Down
ENSBTAG00000050244	-2.03696	1.76956	3.25938e-06	2.91898e-05	ZNF177	Down
ENSBTAG00000017670	-1.09143	4.97153	3.27623e-06	2.93191e-05	ENSBTAG00000017670	Down
ENSBTAG00000026716	-1.62699	4.65291	3.31116e-06	2.96098e-05	IBTK	Down
ENSBTAG00000040058	-2.22309	2.34438	3.31976e-06	2.96649e-05	ORC5	Down
ENSBTAG00000014374	-1.19417	5.90379	3.3235e-06	2.96764e-05	CARD6	Down
ENSBTAG00000025477	-1.44489	2.61906	3.33105e-06	2.97219e-05	KIF3A	Down
ENSBTAG00000011143	-1.17822	5.62947	3.33776e-06	2.97591e-05	KPNA1	Down
ENSBTAG00000014689	-1.92814	3.08959	3.34013e-06	2.97591e-05	CSPP1	Down
ENSBTAG00000017741	-1.29148	3.82773	3.3647e-06	2.9956e-05	HACD4	Down
ENSBTAG00000012375	-1.21831	4.3146	3.38731e-06	3.01351e-05	KLHL9	Down
ENSBTAG00000037937	-2.17613	5.96938	3.39868e-06	3.02141e-05	ENSBTAG00000037937	Down
ENSBTAG00000000125	-1.32395	2.5663	3.41175e-06	3.0308e-05	SPATA5	Down
ENSBTAG00000005354	-1.16096	7.58743	3.43358e-06	3.04796e-05	LRRFIP1	Down
ENSBTAG00000014041	-1.12558	6.1307	3.4685e-06	3.0767e-05	G3BP2	Down
ENSBTAG00000003035	-1.51439	3.20843	3.47872e-06	3.08328e-05	IMPACT	Down
ENSBTAG00000011814	-2.29942	-0.129157	3.481e-06	3.08328e-05	CENPP	Down
ENSBTAG00000011081	-1.6643	3.8889	3.50005e-06	3.09646e-05	KBTBD8	Down
ENSBTAG00000000943	-1.27583	2.79352	3.50099e-06	3.09646e-05	ZNF286A	Down
ENSBTAG00000009643	-1.79443	2.22202	3.58595e-06	3.16929e-05	ZBTB25	Down
ENSBTAG00000002720	-1.3452	5.23528	3.61082e-06	3.18895e-05	PRPF38A	Down
ENSBTAG00000001123	-1.16171	3.19422	3.73015e-06	3.28477e-05	SNRNP48	Down
ENSBTAG00000012740	-1.46225	2.25638	3.80045e-06	3.33938e-05	PIGB	Down
ENSBTAG00000031919	-1.12605	3.79895	3.81795e-06	3.35233e-05	SLC35E3	Down
ENSBTAG00000054543	-5.03771	3.98847	3.83774e-06	3.36727e-05	ENSBTAG00000054543	Down
ENSBTAG00000007953	-1.3731	4.22595	3.86111e-06	3.38531e-05	FBXW7	Down
ENSBTAG00000011763	-1.1616	4.52279	3.87745e-06	3.39718e-05	RIOK2	Down
ENSBTAG00000007779	-1.56178	3.87833	3.90679e-06	3.42042e-05	GTF3C3	Down
ENSBTAG00000026067	-1.12419	4.80954	3.93209e-06	3.44008e-05	SH2D1A	Down
ENSBTAG00000009647	-1.11067	4.82738	3.94496e-06	3.44885e-05	PHAX	Down
ENSBTAG00000021671	-1.27129	3.23825	3.96752e-06	3.46379e-05	METTL18	Down
ENSBTAG00000009498	-1.14774	4.46452	3.96777e-06	3.46379e-05	PTEN	Down
ENSBTAG00000013068	-1.07716	4.30902	3.97249e-06	3.46541e-05	GGPS1	Down
ENSBTAG00000001305	-2.25529	2.19513	3.97898e-06	3.46859e-05	ATP2B2	Down
ENSBTAG00000016465	-1.05592	5.18463	3.98733e-06	3.47336e-05	DHCR7	Down
ENSBTAG00000006142	-1.61951	4.87233	3.99207e-06	3.47477e-05	DHX36	Down
ENSBTAG00000001016	-1.08576	4.58682	3.99468e-06	3.47477e-05	NAA35	Down
ENSBTAG00000034823	-1.08956	5.20761	3.99878e-06	3.47584e-05	AGGF1	Down
ENSBTAG00000016836	-1.18764	6.24392	4.07143e-06	3.53392e-05	PDK1	Down
ENSBTAG00000001283	-1.39589	4.4051	4.11248e-06	3.56699e-05	RIC1	Down
ENSBTAG00000000381	-1.166	5.97073	4.12384e-06	3.57429e-05	S1PR4	Down
ENSBTAG00000020309	-1.19881	6.46512	4.13114e-06	3.57806e-05	G3BP1	Down
ENSBTAG00000035230	-1.28882	3.2589	4.14012e-06	3.58328e-05	TOR1AIP2	Down
ENSBTAG00000007897	1.05273	4.82708	4.16542e-06	3.6026e-05	POMC	Up
ENSBTAG00000002127	-1.04921	7.08699	4.16939e-06	3.60346e-05	TCP11L2	Down
ENSBTAG00000010577	-1.0238	6.27476	4.18109e-06	3.60951e-05	PAICS	Down
ENSBTAG00000002117	-2.11533	1.07408	4.18235e-06	3.60951e-05	KIF18A	Down
ENSBTAG00000020303	-1.31178	5.72232	4.1869e-06	3.61087e-05	FBXO38	Down
ENSBTAG00000020760	1.21974	3.85276	4.20744e-06	3.62347e-05	SNAP29	Up
ENSBTAG00000020642	-1.1936	4.17209	4.20749e-06	3.62347e-05	ZDHHC13	Down
ENSBTAG00000000586	-1.46708	4.40107	4.24038e-06	3.6492e-05	CPLANE1	Down
ENSBTAG00000002625	-1.09612	4.8583	4.31885e-06	3.71408e-05	MAP3K7	Down
ENSBTAG00000017744	-1.00431	4.09559	4.37114e-06	3.75373e-05	FAF2	Down
ENSBTAG00000021791	-1.08489	5.69921	4.40313e-06	3.77796e-05	PARP9	Down
ENSBTAG00000012858	-1.22481	5.54706	4.44653e-06	3.81037e-05	NT5C2	Down
ENSBTAG00000003481	-1.33151	2.5334	4.48962e-06	3.84457e-05	OTUD6B	Down
ENSBTAG00000002826	-2.25672	1.68501	4.50839e-06	3.85619e-05	CLSPN	Down
ENSBTAG00000005916	-1.34265	4.44528	4.50955e-06	3.85619e-05	ADNP2	Down
ENSBTAG00000030784	-1.2513	4.68625	4.52117e-06	3.8634e-05	APPL2	Down
ENSBTAG00000006703	-2.50251	2.01044	4.5246e-06	3.8636e-05	PTGDR	Down
ENSBTAG00000014373	-1.6076	3.88889	4.56065e-06	3.89165e-05	CETN3	Down
ENSBTAG00000006482	-1.03059	4.75132	4.58518e-06	3.90796e-05	PTCD3	Down
ENSBTAG00000013949	-1.42715	6.39517	4.65559e-06	3.96151e-05	AHCTF1	Down
ENSBTAG00000010564	-1.61338	2.64276	4.65993e-06	3.96241e-05	ELOVL6	Down
ENSBTAG00000014091	-1.14624	6.25179	4.66324e-06	3.96245e-05	ARHGEF3	Down
ENSBTAG00000005693	-1.04995	4.26545	4.68468e-06	3.97787e-05	CCDC43	Down
ENSBTAG00000014521	-1.39422	3.67557	4.70204e-06	3.98982e-05	UGDH	Down
ENSBTAG00000040116	1.63052	8.12033	4.70978e-06	3.99158e-05	H1-10	Up
ENSBTAG00000007921	-1.35168	5.31971	4.7107e-06	3.99158e-05	DAPP1	Down
ENSBTAG00000021773	-1.33076	4.11096	4.74377e-06	4.01679e-05	ERCC4	Down
ENSBTAG00000000647	1.18283	7.45026	4.7915e-06	4.05261e-05	SELENOO	Up
ENSBTAG00000046553	-1.31783	4.89212	4.79276e-06	4.05261e-05	SECISBP2L	Down
ENSBTAG00000006027	-1.26137	7.11171	4.798e-06	4.05421e-05	USP34	Down
ENSBTAG00000015920	1.00447	6.77699	4.83387e-06	4.07883e-05	TMEM147	Up
ENSBTAG00000010009	-1.16896	4.71348	4.85489e-06	4.09372e-05	TMCO1	Down
ENSBTAG00000007014	-1.28829	2.41547	4.8725e-06	4.10514e-05	CEP63	Down
ENSBTAG00000005278	-1.24124	3.26136	4.87522e-06	4.10514e-05	WEE1	Down
ENSBTAG00000017799	-1.06705	6.3332	4.88473e-06	4.1103e-05	PITPNB	Down
ENSBTAG00000007784	-1.30331	5.58596	4.91008e-06	4.12876e-05	NAA50	Down
ENSBTAG00000033801	-1.2211	3.05564	4.93162e-06	4.144e-05	VRK2	Down
ENSBTAG00000012490	-1.01648	5.07106	4.97433e-06	4.1741e-05	ETFA	Down
ENSBTAG00000011969	1.18734	7.77754	5.04727e-06	4.22944e-05	HSPB1	Up
ENSBTAG00000003609	-1.08448	4.22942	5.06011e-06	4.23728e-05	PBDC1	Down
ENSBTAG00000051704	-1.68677	5.69327	5.10443e-06	4.27143e-05	TNFRSF10D	Down
ENSBTAG00000009687	-1.69309	2.72482	5.1427e-06	4.30049e-05	TIMM21	Down
ENSBTAG00000030425	-1.10124	5.46467	5.15134e-06	4.30474e-05	ID3	Down
ENSBTAG00000012885	-1.01395	4.80072	5.17545e-06	4.32191e-05	ACAT1	Down
ENSBTAG00000001895	-1.6114	3.07986	5.18078e-06	4.32338e-05	PGGT1B	Down
ENSBTAG00000002613	-2.16059	1.21775	5.19083e-06	4.32879e-05	MIS18BP1	Down
ENSBTAG00000045697	-1.71932	2.17962	5.209e-06	4.34095e-05	MTCP1	Down
ENSBTAG00000010591	-1.20372	3.82654	5.22765e-06	4.34892e-05	ZNF365	Down
ENSBTAG00000055067	-1.39173	2.8358	5.22933e-06	4.34892e-05	ENSBTAG00000055067	Down
ENSBTAG00000001810	-1.22064	6.6644	5.23581e-06	4.35133e-05	SCAF11	Down
ENSBTAG00000006491	-1.93586	3.05328	5.24974e-06	4.35991e-05	AGL	Down
ENSBTAG00000010313	-1.37206	4.4333	5.31433e-06	4.41053e-05	DDX52	Down
ENSBTAG00000051491	2.58388	0.189682	5.32936e-06	4.41998e-05	ENSBTAG00000051491	Up
ENSBTAG00000017095	-1.26534	6.32485	5.37789e-06	4.45717e-05	DENND4A	Down
ENSBTAG00000005246	-1.26919	6.31357	5.3816e-06	4.4572e-05	DIP2B	Down
ENSBTAG00000015200	-1.43041	2.0338	5.42225e-06	4.4878e-05	L2HGDH	Down
ENSBTAG00000016666	-1.11514	4.27137	5.51164e-06	4.54936e-05	RELCH	Down
ENSBTAG00000004824	5.43935	1.49416	5.58806e-06	4.6093e-05	REEP1	Up
ENSBTAG00000033290	-1.16866	3.19064	5.61692e-06	4.62995e-05	TMEM60	Down
ENSBTAG00000021103	-1.22837	3.51554	5.62256e-06	4.63144e-05	SLC35F5	Down
ENSBTAG00000019305	-1.33103	2.90781	5.62662e-06	4.63164e-05	EXOG	Down
ENSBTAG00000005497	-1.74638	3.70233	5.72811e-06	4.7069e-05	RPRD1A	Down
ENSBTAG00000000315	-1.0603	3.80106	5.79145e-06	4.75341e-05	ECD	Down
ENSBTAG00000020296	-1.05318	5.06127	5.79417e-06	4.75341e-05	UBR3	Down
ENSBTAG00000002460	-1.17688	4.19468	5.80455e-06	4.75801e-05	ACTL6A	Down
ENSBTAG00000012966	-2.10592	1.60699	5.80762e-06	4.75801e-05	SCRN3	Down
ENSBTAG00000006135	1.41377	6.1706	5.93466e-06	4.8588e-05	MAP1LC3A	Up
ENSBTAG00000050435	1.02727	3.78202	5.9699e-06	4.88436e-05	ENSBTAG00000050435	Up
ENSBTAG00000003845	1.09531	7.2817	5.98769e-06	4.8956e-05	CSRNP1	Up
ENSBTAG00000018360	-1.07738	3.91599	6.04469e-06	4.93887e-05	MRPL1	Down
ENSBTAG00000017554	-1.14159	3.38473	6.06891e-06	4.95533e-05	RTN4IP1	Down
ENSBTAG00000010018	-1.326	4.51901	6.07707e-06	4.95864e-05	ATP7A	Down
ENSBTAG00000020432	-2.13425	2.3525	6.15205e-06	5.01644e-05	MIS12	Down
ENSBTAG00000006907	-2.14666	2.37303	6.20837e-06	5.05557e-05	NEB	Down
ENSBTAG00000001920	-2.48887	1.26128	6.23285e-06	5.07209e-05	POLQ	Down
ENSBTAG00000033446	-1.04716	3.54963	6.24439e-06	5.07467e-05	TATDN1	Down
ENSBTAG00000050035	-1.17517	3.41847	6.24963e-06	5.07552e-05	ZNF226	Down
ENSBTAG00000008136	-1.04025	6.02259	6.27007e-06	5.08871e-05	SNW1	Down
ENSBTAG00000015225	-1.1306	3.78266	6.28816e-06	5.09897e-05	NUP58	Down
ENSBTAG00000001533	-1.27433	3.68682	6.29112e-06	5.09897e-05	HACE1	Down
ENSBTAG00000011414	-1.02013	5.42899	6.33026e-06	5.12726e-05	EIF2B5	Down
ENSBTAG00000017213	-1.25928	4.98087	6.34074e-06	5.13232e-05	MFAP1	Down
ENSBTAG00000045776	1.21835	3.49221	6.39558e-06	5.17036e-05	C3H1orf122	Up
ENSBTAG00000038757	4.46389	3.26681	6.39627e-06	5.17036e-05	HBM	Up
ENSBTAG00000003935	1.22689	6.40508	6.45e-06	5.21031e-05	TMBIM1	Up
ENSBTAG00000004930	-1.10905	3.52686	6.47227e-06	5.22133e-05	DNAAF2	Down
ENSBTAG00000016900	-1.4402	3.41415	6.51104e-06	5.24912e-05	TRAPPC13	Down
ENSBTAG00000010778	-1.1354	3.60014	6.62384e-06	5.33651e-05	NDUFAF1	Down
ENSBTAG00000048750	-2.24319	1.31307	6.70105e-06	5.39456e-05	ENSBTAG00000048750	Down
ENSBTAG00000008167	-1.27283	5.23774	6.7048e-06	5.39456e-05	TTC3	Down
ENSBTAG00000005008	-1.29325	6.98136	6.83408e-06	5.49493e-05	WSB1	Down
ENSBTAG00000012561	-1.12593	4.46617	6.86427e-06	5.51554e-05	ORMDL1	Down
ENSBTAG00000004225	-1.29556	4.30653	6.89717e-06	5.53831e-05	TSR1	Down
ENSBTAG00000011936	-1.81826	3.57478	6.93671e-06	5.56637e-05	ATP8B4	Down
ENSBTAG00000039711	-2.08447	2.48204	6.97292e-06	5.58913e-05	ZFP62	Down
ENSBTAG00000008617	-1.32359	4.45067	6.97431e-06	5.58913e-05	CSTF3	Down
ENSBTAG00000009354	-1.31235	6.16663	7.02479e-06	5.62215e-05	EVI2A	Down
ENSBTAG00000005038	1.46492	4.00186	7.04514e-06	5.63471e-05	ZBTB42	Up
ENSBTAG00000020378	-1.2696	3.53775	7.12466e-06	5.69456e-05	DLG1	Down
ENSBTAG00000011345	-1.18436	3.87292	7.35908e-06	5.87031e-05	SFMBT1	Down
ENSBTAG00000035175	-1.66576	2.25287	7.46924e-06	5.95034e-05	DONSON	Down
ENSBTAG00000010604	-1.12535	3.7342	7.48822e-06	5.96155e-05	PNO1	Down
ENSBTAG00000020233	-1.79387	4.15547	7.53771e-06	5.997e-05	CCDC186	Down
ENSBTAG00000006360	-1.43675	4.45348	7.70353e-06	6.12089e-05	CD180	Down
ENSBTAG00000033413	-1.02103	4.59979	7.76172e-06	6.16309e-05	DDX50	Down
ENSBTAG00000017976	-1.21877	3.98248	7.85298e-06	6.22739e-05	ABL1	Down
ENSBTAG00000011531	-1.00716	6.15291	7.88948e-06	6.25224e-05	SS18	Down
ENSBTAG00000011921	-1.61193	3.23911	7.91521e-06	6.26854e-05	TIGIT	Down
ENSBTAG00000016462	-1.48166	4.44814	7.94488e-06	6.28382e-05	TCF4	Down
ENSBTAG00000020860	-1.38127	6.66755	7.97991e-06	6.30741e-05	CHD1	Down
ENSBTAG00000052151	-1.46198	3.22676	8.01187e-06	6.32442e-05	ENSBTAG00000052151	Down
ENSBTAG00000001898	-1.36994	3.40687	8.04005e-06	6.34253e-05	CCDC112	Down
ENSBTAG00000007488	-1.96439	1.54322	8.06992e-06	6.35781e-05	ZFP90	Down
ENSBTAG00000000297	-1.13217	4.44494	8.07533e-06	6.35794e-05	ZNF330	Down
ENSBTAG00000009290	-2.27937	-0.116345	8.10296e-06	6.37556e-05	FAM161A	Down
ENSBTAG00000018035	-1.0278	4.09031	8.18608e-06	6.43678e-05	TGFBR1	Down
ENSBTAG00000010709	-1.14471	4.39726	8.20854e-06	6.45025e-05	DLAT	Down
ENSBTAG00000048959	-1.61505	4.82492	8.4796e-06	6.65893e-05	ENSBTAG00000048959	Down
ENSBTAG00000014520	-1.4787	2.05358	8.61101e-06	6.75775e-05	LIAS	Down
ENSBTAG00000020459	-1.09668	4.04681	8.61689e-06	6.75798e-05	TIMELESS	Down
ENSBTAG00000014772	-1.06991	3.53625	8.6695e-06	6.79332e-05	NUDCD2	Down
ENSBTAG00000005526	-1.25262	3.5241	8.67316e-06	6.79332e-05	COG5	Down
ENSBTAG00000018851	-1.15955	7.49106	8.71308e-06	6.82018e-05	MYCBP2	Down
ENSBTAG00000003601	-3.68985	-0.282743	8.7276e-06	6.82713e-05	ZMAT1	Down
ENSBTAG00000010422	-1.3836	4.647	8.75183e-06	6.8411e-05	MDM2	Down
ENSBTAG00000006878	-1.06647	5.22978	8.75675e-06	6.8411e-05	ENSBTAG00000006878	Down
ENSBTAG00000011651	-1.99542	-0.182663	8.83518e-06	6.89349e-05	HECTD2	Down
ENSBTAG00000039316	-1.96862	1.48595	8.84656e-06	6.89792e-05	ZNF268	Down
ENSBTAG00000016228	-1.04126	5.04901	8.87124e-06	6.91272e-05	NMD3	Down
ENSBTAG00000012112	-1.04884	5.58536	8.88857e-06	6.92178e-05	SLC7A6	Down
ENSBTAG00000006201	-1.6599	2.6609	9.02367e-06	7.02247e-05	DTWD1	Down
ENSBTAG00000044044	-1.87199	2.12946	9.06793e-06	7.05238e-05	CLOCK	Down
ENSBTAG00000049339	-1.80544	3.75217	9.08822e-06	7.06363e-05	ENSBTAG00000049339	Down
ENSBTAG00000050871	1.44916	4.84592	9.37441e-06	7.27965e-05	ENSBTAG00000050871	Up
ENSBTAG00000047133	-1.00021	5.34377	9.37817e-06	7.27965e-05	ENSBTAG00000047133	Down
ENSBTAG00000016445	-1.12903	6.39319	9.42945e-06	7.31477e-05	YME1L1	Down
ENSBTAG00000016838	-1.10262	4.795	9.47128e-06	7.34251e-05	SRPK1	Down
ENSBTAG00000052330	-1.9712	1.61035	9.51905e-06	7.37483e-05	ENSBTAG00000052330	Down
ENSBTAG00000012852	-1.13436	5.04732	9.59346e-06	7.42773e-05	DICER1	Down
ENSBTAG00000009157	-1.32371	2.83179	9.66045e-06	7.47005e-05	SLC35B3	Down
ENSBTAG00000003232	-1.14826	4.52428	9.67952e-06	7.48002e-05	RAB29	Down
ENSBTAG00000000565	-1.36717	5.49108	9.73272e-06	7.51155e-05	RFX7	Down
ENSBTAG00000019197	-1.23944	5.42907	9.78692e-06	7.54858e-05	TASOR2	Down
ENSBTAG00000011498	-1.67441	2.51514	9.81458e-06	7.56509e-05	ZNF184	Down
ENSBTAG00000021582	-1.52816	3.1116	9.85405e-06	7.59069e-05	NCAPG	Down
ENSBTAG00000021900	-1.44015	3.94256	9.9535e-06	7.66243e-05	PKN2	Down
ENSBTAG00000040206	-2.06006	1.00212	9.97608e-06	7.67078e-05	ZNF770	Down
ENSBTAG00000030929	-1.50356	1.94212	9.97701e-06	7.67078e-05	ZNF557	Down
ENSBTAG00000017551	-1.28988	2.8207	9.99761e-06	7.67687e-05	DROSHA	Down
ENSBTAG00000022847	-1.64514	3.91285	1.00403e-05	7.70474e-05	HEATR5A	Down
ENSBTAG00000018094	-1.19144	3.5288	1.00892e-05	7.72762e-05	ZNF689	Down
ENSBTAG00000000372	-1.11494	3.73258	1.01208e-05	7.7469e-05	TIPIN	Down
ENSBTAG00000026523	-1.03983	4.96699	1.01321e-05	7.75066e-05	PLAGL1	Down
ENSBTAG00000018538	-1.41606	3.29656	1.01411e-05	7.75268e-05	CEP70	Down
ENSBTAG00000021680	-1.27717	3.19692	1.05202e-05	8.02224e-05	SKA2	Down
ENSBTAG00000022801	-1.13244	4.81321	1.05709e-05	8.05582e-05	GABPB1	Down
ENSBTAG00000000347	1.1435	8.97038	1.06598e-05	8.11334e-05	RHOG	Up
ENSBTAG00000018260	-1.06705	4.4996	1.06688e-05	8.11509e-05	MFSD11	Down
ENSBTAG00000014448	-1.5729	1.51926	1.06993e-05	8.13321e-05	VKORC1L1	Down
ENSBTAG00000007240	-1.68407	1.48742	1.07943e-05	8.20026e-05	ZCCHC4	Down
ENSBTAG00000007266	-1.45504	3.43703	1.08445e-05	8.23326e-05	DDX55	Down
ENSBTAG00000011197	-1.31672	3.7588	1.08824e-05	8.25689e-05	IPMK	Down
ENSBTAG00000001522	-1.06734	3.34922	1.0951e-05	8.30372e-05	MTERF3	Down
ENSBTAG00000007867	-1.09837	7.9945	1.09579e-05	8.30378e-05	STAT1	Down
ENSBTAG00000023847	-1.43621	4.51005	1.10007e-05	8.3274e-05	IKZF5	Down
ENSBTAG00000020878	-1.10119	3.48067	1.10029e-05	8.3274e-05	DMTF1	Down
ENSBTAG00000020584	-1.39022	1.70458	1.10121e-05	8.32919e-05	IFT81	Down
ENSBTAG00000007215	1.10571	8.63569	1.1115e-05	8.39656e-05	RNPEPL1	Up
ENSBTAG00000016495	-1.58227	2.2001	1.11646e-05	8.42877e-05	LINS1	Down
ENSBTAG00000031707	-1.23997	4.13551	1.12126e-05	8.45968e-05	FRMD6	Down
ENSBTAG00000004505	-1.23231	4.30978	1.13498e-05	8.55787e-05	NLRC3	Down
ENSBTAG00000004964	-1.3159	5.03422	1.13772e-05	8.57319e-05	PCGF5	Down
ENSBTAG00000000088	-1.31982	3.81527	1.14982e-05	8.65363e-05	ALCAM	Down
ENSBTAG00000013142	-1.15095	4.56897	1.16222e-05	8.74153e-05	MYNN	Down
ENSBTAG00000005453	-1.72094	4.0337	1.17072e-05	8.80002e-05	FGD4	Down
ENSBTAG00000049002	-1.30603	3.46907	1.17323e-05	8.80792e-05	C1D	Down
ENSBTAG00000000152	-1.18945	7.27326	1.18261e-05	8.87288e-05	RANBP2	Down
ENSBTAG00000013298	-1.41357	2.46743	1.19273e-05	8.94206e-05	PLA2G4A	Down
ENSBTAG00000053015	1.4049	5.35855	1.1947e-05	8.94206e-05	GZMB	Up
ENSBTAG00000023607	-1.04823	3.43368	1.19471e-05	8.94206e-05	HACD2	Down
ENSBTAG00000017201	-1.32268	1.99545	1.19478e-05	8.94206e-05	AP4S1	Down
ENSBTAG00000010533	-1.27507	3.82683	1.20537e-05	9.01572e-05	HMGXB4	Down
ENSBTAG00000012099	-1.04597	4.15244	1.21725e-05	9.09332e-05	TMEM87B	Down
ENSBTAG00000026263	-1.85952	1.79036	1.2305e-05	9.17536e-05	ZNF45	Down
ENSBTAG00000014825	-1.12803	3.54544	1.23756e-05	9.21667e-05	NLK	Down
ENSBTAG00000011209	-1.29919	3.87444	1.25317e-05	9.32143e-05	SYT11	Down
ENSBTAG00000038625	-1.29072	4.48323	1.25572e-05	9.32626e-05	ENSBTAG00000038625	Down
ENSBTAG00000002988	-1.01145	4.78133	1.25612e-05	9.32626e-05	MACO1	Down
ENSBTAG00000015066	-1.44145	5.17471	1.26244e-05	9.36744e-05	LANCL1	Down
ENSBTAG00000002493	-1.62389	5.87864	1.26375e-05	9.37141e-05	VPS35	Down
ENSBTAG00000006639	-1.27902	3.84306	1.27443e-05	9.44485e-05	CSTF1	Down
ENSBTAG00000002182	1.03957	3.86976	1.29425e-05	9.57995e-05	COX17	Up
ENSBTAG00000000362	-1.0915	5.63359	1.30765e-05	9.67324e-05	SPG11	Down
ENSBTAG00000013616	-1.33943	3.92406	1.31275e-05	9.70509e-05	AP4E1	Down
ENSBTAG00000027654	1.08203	6.65227	1.32806e-05	9.80131e-05	EIF4EBP1	Up
ENSBTAG00000009681	-1.19172	3.65436	1.3282e-05	9.80131e-05	PPP2R3C	Down
ENSBTAG00000015050	1.34225	4.01262	1.33024e-05	9.81045e-05	HCN2	Up
ENSBTAG00000049459	1.56547	1.52442	1.34931e-05	9.9434e-05	ENSBTAG00000049459	Up
ENSBTAG00000048798	-1.36271	6.38458	1.34991e-05	9.9434e-05	KIAA1109	Down
ENSBTAG00000015625	-1.60068	5.75445	1.36432e-05	0.000100373	DCTN4	Down
ENSBTAG00000052504	1.45692	8.66646	1.37606e-05	0.000101114	KLF2	Up
ENSBTAG00000011155	-1.14807	6.09641	1.38244e-05	0.00010146	PUM2	Down
ENSBTAG00000005400	-1.01735	3.88791	1.38569e-05	0.000101575	ATG5	Down
ENSBTAG00000012522	-2.27787	1.25884	1.40471e-05	0.000102845	ZNF283	Down
ENSBTAG00000030337	-1.26897	3.34127	1.40786e-05	0.000103014	MYCBP	Down
ENSBTAG00000009246	-1.07564	4.04662	1.42335e-05	0.000104084	DPY30	Down
ENSBTAG00000003546	-1.30139	3.75512	1.43253e-05	0.000104692	TFAM	Down
ENSBTAG00000001999	-1.23147	3.30007	1.43648e-05	0.000104829	NKAPD1	Down
ENSBTAG00000045628	1.50766	3.08246	1.43699e-05	0.000104829	C10H15orf61	Up
ENSBTAG00000016000	-1.74056	1.61228	1.44195e-05	0.000105127	CARF	Down
ENSBTAG00000000012	-1.52878	2.83234	1.44495e-05	0.000105282	TTC33	Down
ENSBTAG00000000423	-1.46592	3.88171	1.44988e-05	0.000105578	RBM4B	Down
ENSBTAG00000016967	-1.31048	2.86954	1.45775e-05	0.000106024	RARS2	Down
ENSBTAG00000013938	-1.76121	4.20855	1.47669e-05	0.000107337	PHC3	Down
ENSBTAG00000015612	-1.62015	6.07929	1.47886e-05	0.00010743	UTP6	Down
ENSBTAG00000014679	-1.25239	3.8112	1.48705e-05	0.000107896	DHX57	Down
ENSBTAG00000039283	-6.4555	2.23775	1.49778e-05	0.000108568	ENSBTAG00000039283	Down
ENSBTAG00000012095	-1.23654	3.08949	1.5157e-05	0.000109615	GEMIN5	Down
ENSBTAG00000048608	2.15168	1.53158	1.52448e-05	0.000110149	5_8S_rRNA	Up
ENSBTAG00000011156	-1.28325	4.63051	1.52706e-05	0.00011027	ATP8A1	Down
ENSBTAG00000020761	-1.38757	5.25502	1.54345e-05	0.000111283	USP33	Down
ENSBTAG00000015534	-1.32288	3.50097	1.54384e-05	0.000111283	LYPLAL1	Down
ENSBTAG00000014677	-1.22545	3.60574	1.55618e-05	0.00011204	TADA2A	Down
ENSBTAG00000019984	-1.18428	3.48924	1.56095e-05	0.000112316	GINS1	Down
ENSBTAG00000035643	-2.89795	-0.181704	1.56341e-05	0.000112427	ENSBTAG00000035643	Down
ENSBTAG00000002690	-1.04988	4.1081	1.57255e-05	0.000113017	BLZF1	Down
ENSBTAG00000003378	-1.15738	3.6835	1.57844e-05	0.000113373	ACAP2	Down
ENSBTAG00000025358	-1.0815	6.5364	1.5825e-05	0.000113597	SNX2	Down
ENSBTAG00000015348	-1.21894	3.00452	1.58799e-05	0.000113892	ZNF189	Down
ENSBTAG00000016998	-1.06797	3.5167	1.58849e-05	0.000113892	ARL11	Down
ENSBTAG00000000290	-1.27234	5.77887	1.59274e-05	0.000114129	ATP11B	Down
ENSBTAG00000032839	-1.27847	3.92967	1.60214e-05	0.000114667	LRCH3	Down
ENSBTAG00000002512	-1.1301	3.11245	1.61787e-05	0.000115709	HAUS1	Down
ENSBTAG00000014536	-1.15223	4.31485	1.6186e-05	0.000115709	SFXN1	Down
ENSBTAG00000019895	-1.49116	2.55718	1.63979e-05	0.000117154	PIBF1	Down
ENSBTAG00000013837	-1.38251	1.84442	1.67468e-05	0.000119506	TUBE1	Down
ENSBTAG00000048674	-1.10282	4.1773	1.67917e-05	0.000119756	BIVM	Down
ENSBTAG00000044190	-1.47003	2.42246	1.6955e-05	0.000120849	TMEM67	Down
ENSBTAG00000000472	-1.89073	1.79234	1.70508e-05	0.000121461	ZNF570	Down
ENSBTAG00000011871	-1.91991	4.24018	1.71711e-05	0.000122246	BTLA	Down
ENSBTAG00000004574	-2.16397	1.7148	1.72312e-05	0.000122601	UGT8	Down
ENSBTAG00000002058	-1.14222	3.23263	1.74414e-05	0.000124024	ASF1A	Down
ENSBTAG00000014230	-1.12591	4.45297	1.74765e-05	0.000124201	VRK1	Down
ENSBTAG00000020407	-1.04497	6.42014	1.75229e-05	0.000124454	MTSS1	Down
ENSBTAG00000050281	-1.50331	2.36965	1.75332e-05	0.000124454	ZNF23	Down
ENSBTAG00000021910	-1.0471	5.71363	1.75429e-05	0.000124454	TBL1XR1	Down
ENSBTAG00000030566	-1.10696	4.56533	1.75714e-05	0.000124583	GLE1	Down
ENSBTAG00000014138	-1.16019	3.61012	1.7681e-05	0.000125141	MTM1	Down
ENSBTAG00000002730	-1.00513	4.06451	1.77513e-05	0.000125565	ELP3	Down
ENSBTAG00000009994	-1.78798	2.65942	1.7808e-05	0.000125892	EML5	Down
ENSBTAG00000003902	-1.24297	4.88902	1.80492e-05	0.000127523	ZNF512	Down
ENSBTAG00000016969	-1.2267	3.21505	1.80604e-05	0.000127528	ORC3	Down
ENSBTAG00000024199	-1.22945	6.72132	1.80964e-05	0.000127707	KMT2C	Down
ENSBTAG00000011068	-1.02953	5.01296	1.81367e-05	0.000127893	MON2	Down
ENSBTAG00000018879	-1.33768	3.26525	1.81446e-05	0.000127893	ZNF451	Down
ENSBTAG00000002267	-1.06373	4.27409	1.81828e-05	0.000128019	ANKRD40	Down
ENSBTAG00000021107	-1.33392	4.1498	1.82138e-05	0.000128163	STXBP5	Down
ENSBTAG00000014354	1.11473	6.51038	1.83576e-05	0.000129025	FXYD6	Up
ENSBTAG00000002331	-1.85274	2.10686	1.84476e-05	0.000129511	DLGAP5	Down
ENSBTAG00000000770	-1.50792	3.7583	1.86679e-05	0.000130902	PGM2L1	Down
ENSBTAG00000022292	-1.12843	2.90219	1.88876e-05	0.00013229	TIMM8A	Down
ENSBTAG00000013953	-1.80121	4.6164	1.89009e-05	0.000132307	CALD1	Down
ENSBTAG00000011511	-1.09897	6.85089	1.89711e-05	0.000132721	ENSBTAG00000011511	Down
ENSBTAG00000011204	1.36643	5.23649	1.90945e-05	0.000133507	NINJ1	Up
ENSBTAG00000049571	-1.30221	7.3252	1.91352e-05	0.000133715	CNOT6L	Down
ENSBTAG00000037951	-1.5884	2.39612	1.91926e-05	0.000134039	KLHL6	Down
ENSBTAG00000013874	-1.04095	4.6098	1.92184e-05	0.000134141	CFAP20	Down
ENSBTAG00000014862	-2.35518	-0.0262226	1.93931e-05	0.000135205	ENSBTAG00000014862	Down
ENSBTAG00000010590	-1.30616	4.20054	1.9538e-05	0.000136059	FAM118A	Down
ENSBTAG00000004787	1.53519	6.20607	1.95662e-05	0.000136177	METRNL	Up
ENSBTAG00000013317	-1.35911	5.04788	1.96547e-05	0.000136714	RNF168	Down
ENSBTAG00000051759	1.66353	2.08767	2.07018e-05	0.000143585	ENSBTAG00000051759	Up
ENSBTAG00000001725	-2.66276	2.15749	2.07889e-05	0.000144107	CXCL10	Down
ENSBTAG00000004781	-1.0437	3.54357	2.09076e-05	0.000144791	POLR3B	Down
ENSBTAG00000005443	-1.46645	4.92981	2.09532e-05	0.000144915	MIER1	Down
ENSBTAG00000016290	-1.06619	4.71596	2.11251e-05	0.00014602	MOB1B	Down
ENSBTAG00000052677	-1.42329	3.82384	2.12785e-05	0.000146835	ENSBTAG00000052677	Down
ENSBTAG00000005309	-1.1697	3.35337	2.13874e-05	0.000147497	TGDS	Down
ENSBTAG00000031609	-1.28738	3.60248	2.17944e-05	0.000150047	THAP12	Down
ENSBTAG00000055062	-1.63739	3.92961	2.18403e-05	0.000150278	SMAD5	Down
ENSBTAG00000000277	-1.52948	2.14637	2.18607e-05	0.000150333	IL18	Down
ENSBTAG00000019043	-1.07935	4.24321	2.19077e-05	0.00015057	GABPA	Down
ENSBTAG00000002725	-1.34365	5.56397	2.19467e-05	0.000150706	RNGTT	Down
ENSBTAG00000011589	-1.04721	4.58523	2.19523e-05	0.000150706	CDC14B	Down
ENSBTAG00000032114	-1.58848	1.0379	2.22598e-05	0.000152644	ENSBTAG00000032114	Down
ENSBTAG00000020884	-1.40172	6.53416	2.22928e-05	0.000152784	CASP4	Down
ENSBTAG00000021790	-1.16124	2.48675	2.23404e-05	0.000152943	APOOL	Down
ENSBTAG00000018969	-1.24021	3.73151	2.23413e-05	0.000152943	POLR1C	Down
ENSBTAG00000020802	-1.54398	2.52878	2.2778e-05	0.000155494	ENSBTAG00000020802	Down
ENSBTAG00000048555	1.65036	3.253	2.28426e-05	0.000155847	ENSBTAG00000048555	Up
ENSBTAG00000051080	-1.95265	3.22515	2.30166e-05	0.000156945	ENSBTAG00000051080	Down
ENSBTAG00000008390	-1.06059	6.34355	2.31182e-05	0.000157461	DNAJC10	Down
ENSBTAG00000016675	-1.12075	4.53009	2.32003e-05	0.000157931	ANAPC7	Down
ENSBTAG00000020596	-1.95327	1.34452	2.33705e-05	0.000159001	TMEM126B	Down
ENSBTAG00000014936	-1.02631	4.90092	2.34851e-05	0.000159691	SLC25A51	Down
ENSBTAG00000003124	-1.25694	5.38636	2.35214e-05	0.000159848	MFSD14B	Down
ENSBTAG00000021435	3.21678	4.36411	2.3624e-05	0.000160365	MAFF	Up
ENSBTAG00000000687	-1.03639	3.31126	2.37571e-05	0.000161154	POC1B	Down
ENSBTAG00000017455	-1.32004	3.56821	2.37668e-05	0.000161154	ADAM9	Down
ENSBTAG00000000758	-1.18358	4.00568	2.38969e-05	0.000161855	PACC1	Down
ENSBTAG00000014826	-1.27033	6.40344	2.39459e-05	0.000162096	ZC3H7A	Down
ENSBTAG00000020130	-1.1438	5.16218	2.40133e-05	0.000162371	CLCN3	Down
ENSBTAG00000015588	-1.3498	3.20886	2.42891e-05	0.000164053	TMEM209	Down
ENSBTAG00000011642	-1.13266	4.81793	2.45273e-05	0.000165569	RBM27	Down
ENSBTAG00000010456	-1.02723	4.42711	2.45532e-05	0.000165652	TADA1	Down
ENSBTAG00000006204	-1.40224	2.97944	2.46015e-05	0.000165886	XPNPEP3	Down
ENSBTAG00000013444	1.05525	3.07389	2.48018e-05	0.00016705	ETV2	Up
ENSBTAG00000052720	1.23882	10.0537	2.48749e-05	0.00016745	ENSBTAG00000052720	Up
ENSBTAG00000020277	-1.11608	5.3184	2.49011e-05	0.000167533	PPP2R1B	Down
ENSBTAG00000053233	-1.4868	1.3239	2.5033e-05	0.000168327	TRMT61B	Down
ENSBTAG00000014020	-2.14413	0.489841	2.51918e-05	0.000169207	RTKN2	Down
ENSBTAG00000002678	-1.65769	2.90426	2.52058e-05	0.000169207	MED18	Down
ENSBTAG00000011399	-1.2766	3.05511	2.52698e-05	0.000169543	YARS2	Down
ENSBTAG00000050811	-2.51011	-0.273706	2.5329e-05	0.000169846	ENSBTAG00000050811	Down
ENSBTAG00000014558	-1.00197	6.60359	2.54102e-05	0.000170202	DDX21	Down
ENSBTAG00000000454	-1.04988	3.79876	2.55696e-05	0.00017108	TMEM106C	Down
ENSBTAG00000008466	-1.63023	0.394561	2.56244e-05	0.000171258	CCNB1IP1	Down
ENSBTAG00000033441	-1.91192	2.99553	2.64875e-05	0.000176831	SHCBP1	Down
ENSBTAG00000046701	2.45557	2.56744	2.65881e-05	0.000177218	FRAT2	Up
ENSBTAG00000006186	-1.17125	4.70603	2.68074e-05	0.000178574	KCTD3	Down
ENSBTAG00000008815	-1.41962	2.22283	2.70681e-05	0.000180211	WDR89	Down
ENSBTAG00000007269	-1.17544	3.03636	2.71821e-05	0.000180871	EIF2B1	Down
ENSBTAG00000003495	-1.33957	4.04274	2.75046e-05	0.000182816	KDM7A	Down
ENSBTAG00000005448	1.27638	4.4226	2.77088e-05	0.000184072	ENSBTAG00000005448	Up
ENSBTAG00000014550	-1.17355	2.55322	2.79828e-05	0.000185726	GLT8D1	Down
ENSBTAG00000044079	1.02602	3.96507	2.80359e-05	0.000185901	SMIM4	Up
ENSBTAG00000021658	1.70462	3.23185	2.80455e-05	0.000185901	GRASP	Up
ENSBTAG00000007974	-1.1029	5.62835	2.81936e-05	0.000186781	WTAP	Down
ENSBTAG00000039117	-1.49349	3.47437	2.83115e-05	0.000187398	TOGARAM1	Down
ENSBTAG00000012833	-1.15265	3.90434	2.86199e-05	0.000189093	ATG2B	Down
ENSBTAG00000017266	-1.02623	5.60774	2.86356e-05	0.000189093	ITGA6	Down
ENSBTAG00000015019	-1.11584	5.12802	2.86362e-05	0.000189093	STN1	Down
ENSBTAG00000016999	-1.31664	2.98712	2.88224e-05	0.000190218	RYK	Down
ENSBTAG00000003960	-1.53485	3.50261	2.88805e-05	0.000190498	CCP110	Down
ENSBTAG00000016726	-1.55214	2.67142	2.89151e-05	0.000190584	KIF15	Down
ENSBTAG00000014469	-1.52835	2.37518	2.8925e-05	0.000190584	NBEAL1	Down
ENSBTAG00000005393	-1.36057	3.03854	2.89705e-05	0.00019078	TIPRL	Down
ENSBTAG00000005210	-1.37642	1.6956	2.9069e-05	0.000191325	SNAPC5	Down
ENSBTAG00000030897	-2.36124	0.534264	2.91761e-05	0.000191925	XRCC2	Down
ENSBTAG00000011280	1.34533	3.52491	2.93486e-05	0.000192955	TBKBP1	Up
ENSBTAG00000009021	-1.07222	4.44787	2.95201e-05	0.000193911	FEZ2	Down
ENSBTAG00000014123	-1.43223	4.81493	2.96777e-05	0.000194697	ZNF507	Down
ENSBTAG00000051486	-1.20494	5.08165	2.98876e-05	0.000195862	UFM1	Down
ENSBTAG00000020969	-1.00902	3.90976	3.00642e-05	0.000196897	DCAF6	Down
ENSBTAG00000030820	1.19294	2.35068	3.06366e-05	0.000200228	NT5M	Up
ENSBTAG00000002201	-1.30941	3.33106	3.07523e-05	0.000200668	NFXL1	Down
ENSBTAG00000020403	-1.07548	5.78754	3.07639e-05	0.000200668	ZMYM2	Down
ENSBTAG00000006816	-1.22058	3.40585	3.07701e-05	0.000200668	ABHD17B	Down
ENSBTAG00000022288	-1.63558	1.74759	3.08141e-05	0.000200847	AMMECR1	Down
ENSBTAG00000016332	-1.15391	3.36149	3.09123e-05	0.000201271	ING3	Down
ENSBTAG00000010743	-1.34137	2.69375	3.1076e-05	0.000202228	FASTKD1	Down
ENSBTAG00000023814	-1.70628	2.52516	3.13095e-05	0.000203638	ECT2	Down
ENSBTAG00000024240	-1.01963	4.96322	3.18054e-05	0.000206641	ACADM	Down
ENSBTAG00000018935	-1.60111	1.76538	3.18481e-05	0.000206697	SETMAR	Down
ENSBTAG00000051004	1.71725	1.13736	3.21199e-05	0.000208349	C1orf53	Up
ENSBTAG00000006479	-1.0164	4.93704	3.23892e-05	0.000209984	CAPN7	Down
ENSBTAG00000023976	-1.06276	7.22106	3.24921e-05	0.000210538	ARHGAP25	Down
ENSBTAG00000008632	1.1506	3.83664	3.27688e-05	0.000212218	ENSBTAG00000008632	Up
ENSBTAG00000038251	-1.64025	2.7192	3.27881e-05	0.00021223	NAA16	Down
ENSBTAG00000017493	-1.15202	4.18652	3.39076e-05	0.000219008	JADE1	Down
ENSBTAG00000000918	-1.173	3.46903	3.4167e-05	0.000220448	ERMARD	Down
ENSBTAG00000024387	-1.42943	3.06131	3.45118e-05	0.000222317	PNPLA8	Down
ENSBTAG00000052979	-1.71896	1.55474	3.46198e-05	0.000222895	TMEM69	Down
ENSBTAG00000012982	-1.16123	3.58163	3.47335e-05	0.000223381	PPCS	Down
ENSBTAG00000000379	-1.6119	2.71711	3.47887e-05	0.000223469	GOLT1B	Down
ENSBTAG00000046204	-1.20412	3.75032	3.48012e-05	0.000223469	ZNF705A	Down
ENSBTAG00000008371	-1.09968	4.62554	3.52635e-05	0.000226318	FBXL20	Down
ENSBTAG00000003954	-1.32702	6.31805	3.53441e-05	0.000226715	ASH1L	Down
ENSBTAG00000038610	-1.71757	1.39903	3.55714e-05	0.000228052	ZBTB26	Down
ENSBTAG00000007761	-1.50163	2.25622	3.56002e-05	0.000228116	ZBTB5	Down
ENSBTAG00000015554	-1.47387	5.17496	3.57655e-05	0.000229054	TMF1	Down
ENSBTAG00000010595	-1.11292	3.13756	3.60771e-05	0.000230928	WDR92	Down
ENSBTAG00000009169	-1.02157	3.33418	3.65286e-05	0.000233571	XPR1	Down
ENSBTAG00000009708	-1.02313	3.48638	3.66661e-05	0.000234299	SMYD4	Down
ENSBTAG00000018616	-1.31138	3.41684	3.66812e-05	0.000234299	IPO11	Down
ENSBTAG00000016848	-1.30887	3.55385	3.67043e-05	0.000234324	GTF2E1	Down
ENSBTAG00000001460	-1.22777	5.41102	3.68604e-05	0.000234949	LIN7C	Down
ENSBTAG00000022013	-1.31581	4.5829	3.69842e-05	0.000235614	CBR4	Down
ENSBTAG00000043970	-2.28587	0.035437	3.74543e-05	0.000238358	C14H8orf37	Down
ENSBTAG00000015837	-3.19693	3.93113	3.76711e-05	0.000239486	P2RY12	Down
ENSBTAG00000004906	-2.08239	1.81624	3.77216e-05	0.000239681	CCNE2	Down
ENSBTAG00000010124	-1.14314	3.3072	3.79117e-05	0.000240637	ATG4C	Down
ENSBTAG00000015483	-2.13867	1.84832	3.80384e-05	0.000241188	CCR8	Down
ENSBTAG00000008729	-1.19779	6.20278	3.82817e-05	0.000242604	DENND10	Down
ENSBTAG00000032166	-1.23029	2.52738	3.86233e-05	0.000244641	GTPBP10	Down
ENSBTAG00000013423	1.07624	4.801	3.91007e-05	0.000247407	GLRX5	Up
ENSBTAG00000021023	-1.50908	2.96856	3.91651e-05	0.000247684	ZMYM4	Down
ENSBTAG00000013311	-1.14987	4.58837	3.93536e-05	0.000248747	GSPT2	Down
ENSBTAG00000005769	-1.39801	2.35995	3.94288e-05	0.000248905	NPHP3	Down
ENSBTAG00000053210	1.16796	3.07668	3.94304e-05	0.000248905	SNRPG	Up
ENSBTAG00000005155	-1.68428	1.93979	3.9512e-05	0.00024913	ARL13B	Down
ENSBTAG00000007837	-1.47651	1.60348	3.9517e-05	0.00024913	SELENOI	Down
ENSBTAG00000015553	-2.33126	-0.27533	3.96335e-05	0.000249734	SCAI	Down
ENSBTAG00000002921	-1.1298	2.97021	4.01364e-05	0.000252772	RMDN3	Down
ENSBTAG00000004427	-1.16433	6.12925	4.01712e-05	0.000252859	OSBPL8	Down
ENSBTAG00000024578	1.30396	2.18611	4.02924e-05	0.000253359	ENSBTAG00000024578	Up
ENSBTAG00000006631	-1.55005	1.70894	4.04229e-05	0.000253916	GLI1	Down
ENSBTAG00000004387	-1.09733	3.34494	4.0635e-05	0.000254984	MTPAP	Down
ENSBTAG00000000037	-1.07579	4.03192	4.12973e-05	0.000259006	CWC27	Down
ENSBTAG00000003040	-1.08273	4.96596	4.13536e-05	0.000259134	RALGAPB	Down
ENSBTAG00000007686	-1.20257	3.40988	4.1414e-05	0.000259201	TBP	Down
ENSBTAG00000000092	-1.01227	3.95055	4.16285e-05	0.000260275	HIF1AN	Down
ENSBTAG00000020121	-1.80527	1.6067	4.16974e-05	0.000260437	RWDD2B	Down
ENSBTAG00000018531	-1.9933	9.05866	4.18699e-05	0.00026138	JCHAIN	Down
ENSBTAG00000015077	-1.25147	4.02406	4.21369e-05	0.000262776	ENSBTAG00000015077	Down
ENSBTAG00000022007	-1.04071	8.2625	4.24124e-05	0.000264357	SAMHD1	Down
ENSBTAG00000008446	-1.35835	2.954	4.25653e-05	0.000265174	TYW1	Down
ENSBTAG00000020350	1.71209	8.43023	4.26052e-05	0.000265287	DUSP2	Up
ENSBTAG00000001987	-1.00328	6.33886	4.29128e-05	0.000267064	SWAP70	Down
ENSBTAG00000018114	-1.88545	1.70303	4.3188e-05	0.000268639	ACVR2A	Down
ENSBTAG00000019010	-1.02152	3.60898	4.36726e-05	0.000271176	EIF2B3	Down
ENSBTAG00000001348	-2.12397	1.30086	4.36983e-05	0.000271176	COMMD8	Down
ENSBTAG00000001996	1.24797	5.2525	4.37078e-05	0.000271176	SNRNP70	Up
ENSBTAG00000037644	2.43774	11.0735	4.38238e-05	0.000271757	HBB	Up
ENSBTAG00000017569	-1.7075	1.85255	4.41914e-05	0.000273896	C20H5orf22	Down
ENSBTAG00000012019	1.75601	4.71972	4.42601e-05	0.000274042	IRS2	Up
ENSBTAG00000008168	-1.54542	1.18056	4.43175e-05	0.000274257	STARD6	Down
ENSBTAG00000048903	-1.47943	2.43344	4.45684e-05	0.000275669	PRNP	Down
ENSBTAG00000021361	-1.55182	2.09504	4.48093e-05	0.000276876	SAMD3	Down
ENSBTAG00000012484	1.59142	5.70947	4.51312e-05	0.000278581	ENDOG	Up
ENSBTAG00000006114	-1.08882	5.18443	4.5306e-05	0.000279518	ZCCHC8	Down
ENSBTAG00000055011	-2.11163	1.35129	4.57315e-05	0.000281768	FAM200B	Down
ENSBTAG00000020583	-1.88816	3.24266	4.5739e-05	0.000281768	AASDH	Down
ENSBTAG00000015138	-1.17679	5.72636	4.58295e-05	0.000282173	MGA	Down
ENSBTAG00000002333	-1.10619	6.10295	4.5913e-05	0.000282543	HOPX	Down
ENSBTAG00000009778	-1.24371	5.2249	4.61439e-05	0.00028382	KRAS	Down
ENSBTAG00000011052	-2.03574	2.07558	4.65316e-05	0.000285915	ENSBTAG00000011052	Down
ENSBTAG00000024503	1.12155	8.38317	4.66499e-05	0.000286496	FCER1G	Up
ENSBTAG00000019358	-1.06904	3.27382	4.66961e-05	0.000286635	RNF214	Down
ENSBTAG00000054630	-2.5355	0.0972316	4.673e-05	0.000286698	ENSBTAG00000054630	Down
ENSBTAG00000021703	-1.38753	1.65023	4.68151e-05	0.000287074	MED12L	Down
ENSBTAG00000020777	-1.02867	5.42585	4.70571e-05	0.000288412	ERCC3	Down
ENSBTAG00000009383	-1.42669	3.00809	4.7147e-05	0.000288817	KIF11	Down
ENSBTAG00000033690	-1.37995	1.81612	4.73649e-05	0.000290005	BARD1	Down
ENSBTAG00000013196	-1.55797	6.99467	4.74507e-05	0.000290372	STK17B	Down
ENSBTAG00000053163	-2.30294	0.585193	4.74727e-05	0.000290372	ENSBTAG00000053163	Down
ENSBTAG00000003835	-1.79403	1.41716	4.77492e-05	0.000291353	BMP4	Down
ENSBTAG00000007190	-1.40576	2.36933	4.80198e-05	0.000292684	THAP6	Down
ENSBTAG00000018804	-1.06311	4.05071	4.80819e-05	0.00029277	CELSR2	Down
ENSBTAG00000005474	-1.06547	3.89781	4.80822e-05	0.00029277	CREB1	Down
ENSBTAG00000021675	-1.03528	6.37689	4.8234e-05	0.000293547	PJA2	Down
ENSBTAG00000018569	-1.07561	5.35252	4.86939e-05	0.000296048	CUL4B	Down
ENSBTAG00000004987	-1.8146	1.24948	4.93654e-05	0.00029968	NUP210L	Down
ENSBTAG00000002557	-1.22616	3.11473	4.98798e-05	0.000302651	MRPL19	Down
ENSBTAG00000054857	-1.17836	3.76389	5.00493e-05	0.000303342	ENSBTAG00000054857	Down
ENSBTAG00000050993	-2.34552	0.318447	5.00897e-05	0.000303342	ENSBTAG00000050993	Down
ENSBTAG00000000306	-1.0279	6.72963	5.00939e-05	0.000303342	ITK	Down
ENSBTAG00000003740	-1.3188	5.99005	5.04166e-05	0.000305144	KDM6A	Down
ENSBTAG00000011266	-1.90052	1.32841	5.07371e-05	0.00030693	ZBTB16	Down
ENSBTAG00000014069	-1.80056	2.59266	5.09569e-05	0.000308067	PDK4	Down
ENSBTAG00000004544	-1.36974	3.49652	5.09759e-05	0.000308067	TXNDC9	Down
ENSBTAG00000010795	-2.63112	2.76061	5.10104e-05	0.000308122	ATG14	Down
ENSBTAG00000014675	-1.12487	3.01782	5.15358e-05	0.000311137	PTCD2	Down
ENSBTAG00000053476	-1.41381	2.06212	5.15609e-05	0.000311137	ENSBTAG00000053476	Down
ENSBTAG00000001805	-1.23531	4.42361	5.16408e-05	0.000311464	TWSG1	Down
ENSBTAG00000007730	-1.03676	5.79578	5.17219e-05	0.000311753	ZFX	Down
ENSBTAG00000012074	-1.83782	2.28645	5.18092e-05	0.000311753	MYB	Down
ENSBTAG00000053598	-1.06867	5.40919	5.18114e-05	0.000311753	RAB21	Down
ENSBTAG00000014449	1.80006	0.265665	5.18124e-05	0.000311753	ENSBTAG00000014449	Up
ENSBTAG00000024918	-1.1836	7.5592	5.18173e-05	0.000311753	BIRC3	Down
ENSBTAG00000003547	-1.0867	4.32665	5.24729e-05	0.000315321	CSTF2	Down
ENSBTAG00000013602	-1.25082	5.88956	5.25144e-05	0.000315321	BRWD1	Down
ENSBTAG00000010718	-1.23971	5.29345	5.26279e-05	0.000315676	RALGPS2	Down
ENSBTAG00000016845	-1.05755	5.96267	5.26518e-05	0.000315676	GALNT7	Down
ENSBTAG00000003015	-1.21518	4.07047	5.37071e-05	0.000321367	SESN1	Down
ENSBTAG00000018151	-1.49445	3.68976	5.40781e-05	0.000323268	HELQ	Down
ENSBTAG00000049482	1.20579	5.63625	5.43454e-05	0.000324422	ANTKMT	Up
ENSBTAG00000004100	-1.11346	4.8318	5.4451e-05	0.000324856	TTI1	Down
ENSBTAG00000019279	-1.65671	3.16483	5.48968e-05	0.000327033	MLH3	Down
ENSBTAG00000017839	-1.42067	2.93636	5.49463e-05	0.000327167	TIAM1	Down
ENSBTAG00000040304	-3.01833	-0.213335	5.53228e-05	0.000329247	ENSBTAG00000040304	Down
ENSBTAG00000015521	-1.5599	1.70845	5.53879e-05	0.000329472	GEMIN6	Down
ENSBTAG00000054926	-1.35043	2.66817	5.5561e-05	0.00033034	ENSBTAG00000054926	Down
ENSBTAG00000003550	-1.61979	2.12192	5.56626e-05	0.000330781	C29H11orf54	Down
ENSBTAG00000008755	-1.17366	6.91769	5.58059e-05	0.000331309	MARCHF7	Down
ENSBTAG00000025130	2.65084	3.17845	5.59298e-05	0.000331881	HIC1	Up
ENSBTAG00000012499	-1.64891	0.786562	5.61974e-05	0.000333306	RPGRIP1L	Down
ENSBTAG00000002833	-1.26333	3.54452	5.63232e-05	0.000333889	FBXO22	Down
ENSBTAG00000003222	-1.3174	4.38052	5.68807e-05	0.000337029	ASNS	Down
ENSBTAG00000007746	-1.55475	4.6941	5.69673e-05	0.000337377	AHR	Down
ENSBTAG00000010765	-1.14692	3.17776	5.70393e-05	0.000337638	C28H1orf131	Down
ENSBTAG00000021586	-1.05803	4.12872	5.76029e-05	0.00034031	FAM122A	Down
ENSBTAG00000011855	-1.22609	3.69798	5.76586e-05	0.000340472	EXOSC8	Down
ENSBTAG00000020004	-1.07028	3.99677	5.78086e-05	0.000341192	ZNF800	Down
ENSBTAG00000002313	-1.11184	6.2101	5.83574e-05	0.000344263	ITPR2	Down
ENSBTAG00000025221	-1.12016	3.71376	5.86018e-05	0.000345537	TEX30	Down
ENSBTAG00000012382	-1.34189	2.15439	5.89088e-05	0.000347178	KCTD9	Down
ENSBTAG00000018420	-1.44275	3.21853	5.91706e-05	0.000348226	POLG2	Down
ENSBTAG00000015103	-1.39782	2.09013	5.9362e-05	0.000349169	IQCC	Down
ENSBTAG00000004358	-1.34283	2.97942	5.93936e-05	0.000349186	DARS2	Down
ENSBTAG00000000013	-1.32474	5.98068	5.95536e-05	0.000349957	PRKAA1	Down
ENSBTAG00000003861	-1.45673	2.625	5.99803e-05	0.000352123	GPATCH11	Down
ENSBTAG00000052312	2.05535	2.47111	6.04713e-05	0.000354661	DEFB1	Up
ENSBTAG00000000022	-1.38417	2.6901	6.08933e-05	0.000356791	NUP37	Down
ENSBTAG00000003092	-1.09053	4.82687	6.10947e-05	0.000357798	ANAPC5	Down
ENSBTAG00000019039	-1.75772	0.982567	6.11605e-05	0.000357938	ZNF239	Down
ENSBTAG00000013393	-1.21815	3.9948	6.11956e-05	0.000357938	GEMIN4	Down
ENSBTAG00000019262	-1.37733	4.87672	6.12073e-05	0.000357938	TOP2A	Down
ENSBTAG00000037571	-1.02448	3.27404	6.12372e-05	0.000357941	EBAG9	Down
ENSBTAG00000016473	-1.51035	2.97787	6.15687e-05	0.000359705	NAT1	Down
ENSBTAG00000014561	-1.40676	4.22919	6.1731e-05	0.000360479	KIFBP	Down
ENSBTAG00000013821	-1.24127	3.03349	6.18349e-05	0.000360912	RIOK1	Down
ENSBTAG00000014616	-1.58451	3.64297	6.21114e-05	0.000362177	SEPSECS	Down
ENSBTAG00000020266	-1.77751	1.71852	6.22749e-05	0.000362956	SLC19A2	Down
ENSBTAG00000026936	-2.09933	2.67828	6.2309e-05	0.00036298	ZGRF1	Down
ENSBTAG00000016046	-1.13564	3.60954	6.29668e-05	0.000366108	GOPC	Down
ENSBTAG00000015107	-1.32771	4.13247	6.33057e-05	0.000367726	SLC16A1	Down
ENSBTAG00000018255	-1.03609	7.13173	6.35077e-05	0.000368722	ACTN1	Down
ENSBTAG00000052619	1.63371	1.06284	6.37927e-05	0.0003702	ENSBTAG00000052619	Up
ENSBTAG00000015251	-2.51923	1.36417	6.43292e-05	0.000373134	ENSBTAG00000015251	Down
ENSBTAG00000016791	-1.03154	3.52093	6.44386e-05	0.000373516	PEX7	Down
ENSBTAG00000004580	-1.08836	8.3348	6.44875e-05	0.000373516	MS4A1	Down
ENSBTAG00000025257	5.51067	6.48339	6.51021e-05	0.000376715	CCL4	Up
ENSBTAG00000031895	-1.25469	3.24353	6.52758e-05	0.00037736	TFB1M	Down
ENSBTAG00000003690	-1.61251	3.77603	6.54116e-05	0.000377965	NHLRC2	Down
ENSBTAG00000033504	-1.12494	3.91397	6.56183e-05	0.000378979	MAK16	Down
ENSBTAG00000014439	-2.51854	0.317595	6.5721e-05	0.000379391	KMO	Down
ENSBTAG00000007970	-1.06834	4.29621	6.58005e-05	0.000379669	C1H3orf38	Down
ENSBTAG00000006551	-1.71409	2.03111	6.58394e-05	0.000379712	ESCO2	Down
ENSBTAG00000013937	-1.28908	3.50157	6.68197e-05	0.000384634	SPICE1	Down
ENSBTAG00000009906	-1.00592	6.02871	6.7159e-05	0.000386403	DDX1	Down
ENSBTAG00000005695	-1.75148	0.537932	6.73216e-05	0.000387155	NUDT6	Down
ENSBTAG00000010785	-1.59896	5.48959	6.82616e-05	0.000392195	FAS	Down
ENSBTAG00000032852	-1.62809	2.13402	6.82628e-05	0.000392195	GPRASP2	Down
ENSBTAG00000034522	-1.15698	3.26296	6.90655e-05	0.000396619	SLC10A7	Down
ENSBTAG00000017788	-1.24872	3.35724	6.94499e-05	0.000398449	AKT3	Down
ENSBTAG00000011982	1.08626	3.87871	6.97046e-05	0.000399532	BATF3	Up
ENSBTAG00000050333	-1.39217	2.22952	7.01564e-05	0.000401742	PROKR1	Down
ENSBTAG00000011981	-1.52108	2.44825	7.103e-05	0.000405785	MYBL1	Down
ENSBTAG00000004575	-1.06438	3.96088	7.13559e-05	0.000407455	FAM126A	Down
ENSBTAG00000008629	-1.03686	3.78253	7.18704e-05	0.000410029	MTFR1	Down
ENSBTAG00000015265	-2.04912	1.73724	7.18744e-05	0.000410029	TIGD2	Down
ENSBTAG00000013192	-1.58975	1.2646	7.29091e-05	0.000415541	CEP19	Down
ENSBTAG00000031388	-2.55982	1.79481	7.36079e-05	0.000419326	DNAAF4	Down
ENSBTAG00000008184	-1.09948	6.08044	7.37685e-05	0.000420044	CCT6A	Down
ENSBTAG00000009522	-1.03993	5.406	7.48406e-05	0.000425548	EIF4E	Down
ENSBTAG00000001294	1.46631	6.78631	7.52678e-05	0.000427699	PPP1R15A	Up
ENSBTAG00000046588	-1.35685	4.15501	7.52893e-05	0.000427699	DNAJB9	Down
ENSBTAG00000001083	-1.20803	2.84574	7.54362e-05	0.000428307	MAP3K20	Down
ENSBTAG00000018863	-1.35128	2.13524	7.54671e-05	0.000428307	PRIMPOL	Down
ENSBTAG00000010982	-1.22874	6.44709	7.57957e-05	0.000429769	UBE2B	Down
ENSBTAG00000003362	-1.15829	7.93359	7.62248e-05	0.000431798	HSP90B1	Down
ENSBTAG00000033267	-1.42411	2.43067	7.66001e-05	0.000433721	LIN9	Down
ENSBTAG00000005124	-2.00291	1.37166	7.67271e-05	0.000434237	JADE3	Down
ENSBTAG00000002357	-1.28235	3.70625	7.72056e-05	0.000436298	TICAM2	Down
ENSBTAG00000005186	1.001	4.30559	7.72099e-05	0.000436298	DBNDD2	Up
ENSBTAG00000053044	1.29714	4.21677	7.77133e-05	0.00043859	CDC42EP4	Up
ENSBTAG00000008921	-3.31215	0.677166	7.78294e-05	0.000439041	NEXN	Down
ENSBTAG00000017079	-1.1745	4.60961	7.88585e-05	0.000444225	MFAP3	Down
ENSBTAG00000010819	-1.12726	3.48991	7.90323e-05	0.000444998	HMBOX1	Down
ENSBTAG00000020831	-1.10624	3.75003	7.91837e-05	0.000445436	CHD1L	Down
ENSBTAG00000031741	-1.79493	1.90621	7.96262e-05	0.00044751	ZNF322	Down
ENSBTAG00000010292	-1.02203	5.4519	7.98481e-05	0.000448548	SYNRG	Down
ENSBTAG00000009109	-1.0232	3.42563	8.01692e-05	0.000449727	CASD1	Down
ENSBTAG00000021654	-2.07296	0.337359	8.02458e-05	0.000449949	GAS2	Down
ENSBTAG00000038195	-1.17205	3.93833	8.0637e-05	0.000451724	CD302	Down
ENSBTAG00000012068	-1.91684	1.06307	8.07634e-05	0.000452223	BRIP1	Down
ENSBTAG00000011859	-1.60813	3.28653	8.161e-05	0.000456541	IPPK	Down
ENSBTAG00000021976	-1.01941	5.89189	8.17873e-05	0.000457322	NDUFS1	Down
ENSBTAG00000018972	-1.022	5.34011	8.21345e-05	0.000458738	GARS1	Down
ENSBTAG00000019155	-1.63722	3.75539	8.21541e-05	0.000458738	FRS2	Down
ENSBTAG00000055140	-1.66652	0.623778	8.45361e-05	0.000470954	ENSBTAG00000055140	Down
ENSBTAG00000000949	-1.50713	2.26929	8.46022e-05	0.000471105	DNAJC9	Down
ENSBTAG00000049916	2.32211	0.140719	8.46848e-05	0.000471349	Metazoa_SRP	Up
ENSBTAG00000001666	-1.61885	1.1336	8.48875e-05	0.000472171	NIP7	Down
ENSBTAG00000007966	-1.21551	3.10625	8.49105e-05	0.000472171	ENSBTAG00000007966	Down
ENSBTAG00000009023	-2.26672	1.21248	8.54785e-05	0.000474894	TMTC3	Down
ENSBTAG00000051452	-1.50589	1.86083	8.55467e-05	0.000475055	ENSBTAG00000051452	Down
ENSBTAG00000053030	2.82475	0.480379	8.55923e-05	0.00047509	GPR27	Up
ENSBTAG00000000406	-1.2281	2.70402	8.57533e-05	0.000475548	GPATCH4	Down
ENSBTAG00000010826	-1.11479	4.17365	8.59862e-05	0.000476621	EMSY	Down
ENSBTAG00000045934	-2.4	1.40852	8.65331e-05	0.000479434	GPR82	Down
ENSBTAG00000011337	1.53687	2.48709	8.68899e-05	0.00048119	ANKRD33B	Up
ENSBTAG00000016600	-1.19671	3.01691	8.75769e-05	0.000484773	CCDC142	Down
ENSBTAG00000011748	-1.13389	5.55345	8.81827e-05	0.000487904	SGMS1	Down
ENSBTAG00000010852	-1.89035	1.59698	8.89826e-05	0.000491656	ENSBTAG00000010852	Down
ENSBTAG00000005504	2.31203	2.03254	8.94599e-05	0.000494068	TP53INP2	Up
ENSBTAG00000021201	-1.92998	2.0145	8.96305e-05	0.000494575	FAM126B	Down
ENSBTAG00000003191	1.30232	5.17539	8.96334e-05	0.000494575	FSCN1	Up
ENSBTAG00000006320	-1.31938	4.18921	8.97292e-05	0.000494677	DBT	Down
ENSBTAG00000048155	1.15854	10.2209	9.02473e-05	0.000497058	FCN1	Up
ENSBTAG00000025148	-1.03531	3.35587	9.10078e-05	0.000500336	FBXL12	Down
ENSBTAG00000007956	1.74753	2.70894	9.26722e-05	0.000509025	FRAT1	Up
ENSBTAG00000036282	-1.09108	4.34415	9.30416e-05	0.000510822	CCDC59	Down
ENSBTAG00000021143	-1.15917	6.52983	9.39758e-05	0.000515251	DNMT3A	Down
ENSBTAG00000007646	-1.45913	0.889437	9.44892e-05	0.000517832	PIGA	Down
ENSBTAG00000003447	-1.74501	1.61721	9.46257e-05	0.000518345	ENSBTAG00000003447	Down
ENSBTAG00000009854	-1.01022	4.29012	9.51515e-05	0.000520755	MPHOSPH10	Down
ENSBTAG00000045744	-1.24772	3.24964	9.5654e-05	0.000523032	NKRF	Down
ENSBTAG00000013727	-1.04184	4.26003	9.63085e-05	0.000526136	UMPS	Down
ENSBTAG00000014554	2.73891	4.9278	9.65016e-05	0.000526953	SNAI1	Up
ENSBTAG00000025450	-1.00231	6.52843	9.69356e-05	0.000528847	SYNE2	Down
ENSBTAG00000000422	-1.28596	3.87365	9.69998e-05	0.000528959	TSHZ1	Down
ENSBTAG00000037778	5.91989	4.33457	9.7369e-05	0.000530733	CXCL3	Up
ENSBTAG00000015829	-1.38084	4.09327	9.76295e-05	0.000531914	ENPP5	Down
ENSBTAG00000013600	-1.09976	4.24058	9.82652e-05	0.000535023	PSMG1	Down
ENSBTAG00000026963	-1.04174	4.75133	9.82885e-05	0.000535023	NCALD	Down
ENSBTAG00000010359	-1.00051	4.47879	9.84324e-05	0.000535566	THG1L	Down
ENSBTAG00000034633	-1.07161	3.92401	9.85088e-05	0.000535741	ERO1B	Down
ENSBTAG00000012980	-1.1377	3.42397	9.87612e-05	0.000536873	RRAGB	Down
ENSBTAG00000051506	-1.2461	1.57726	9.91901e-05	0.000538721	ENSBTAG00000051506	Down
ENSBTAG00000049928	-2.76804	0.42884	9.93434e-05	0.000539312	ENSBTAG00000049928	Down
ENSBTAG00000020806	-1.2651	2.41155	9.97655e-05	0.000540839	HELB	Down
ENSBTAG00000015874	-1.25318	3.41981	9.97731e-05	0.000540839	CASP3	Down
ENSBTAG00000010841	-1.6132	2.3782	9.97764e-05	0.000540839	FMO5	Down
ENSBTAG00000011946	-1.51164	3.01268	9.99686e-05	0.000541493	ODR4	Down
ENSBTAG00000020997	-1.66278	2.77329	0.000100558	0.000544199	GPR15	Down
ENSBTAG00000003456	-1.62348	1.52991	0.000100847	0.000545332	ZNF606	Down
ENSBTAG00000011524	-1.79689	4.26486	0.000100889	0.000545332	XRN1	Down
ENSBTAG00000017550	-1.19074	5.95052	0.000100902	0.000545332	CSNK1G3	Down
ENSBTAG00000009685	-1.38058	2.5587	0.000101401	0.000547295	ERI1	Down
ENSBTAG00000010286	-1.36437	3.44096	0.000101643	0.000548358	NPAT	Down
ENSBTAG00000011789	-1.48585	4.49677	0.000102174	0.000550728	REST	Down
ENSBTAG00000012880	1.46181	4.67162	0.00010253	0.000552158	DNLZ	Up
ENSBTAG00000004008	-1.84385	1.15839	0.000103018	0.000554542	FAM199X	Down
ENSBTAG00000031940	-1.16724	4.27715	0.000103271	0.000555655	RSBN1	Down
ENSBTAG00000002004	-1.03141	4.00164	0.00010393	0.000558951	LLPH	Down
ENSBTAG00000047996	1.53356	4.62963	0.000104039	0.00055929	IFITM10	Up
ENSBTAG00000012544	-1.14245	6.92465	0.000105276	0.000565439	IFNGR1	Down
ENSBTAG00000027694	-2.48083	0.975186	0.000105859	0.000567621	TTC30A	Down
ENSBTAG00000017872	-1.11202	3.3427	0.00010587	0.000567621	ZNF304	Down
ENSBTAG00000015398	-1.49319	1.81094	0.000106526	0.000570382	TJP1	Down
ENSBTAG00000019537	-1.11018	5.4037	0.000107253	0.000573767	MARCHF8	Down
ENSBTAG00000017508	-2.35841	0.340317	0.000107827	0.000575926	CYSLTR2	Down
ENSBTAG00000035858	-3.21884	2.4012	0.000108255	0.000577852	MCC	Down
ENSBTAG00000016513	-1.46443	2.52257	0.000108673	0.000579831	ZNF331	Down
ENSBTAG00000020436	-1.58439	1.94544	0.000109814	0.000584885	KIF27	Down
ENSBTAG00000031010	-1.0946	3.65463	0.000111344	0.000592255	ACAD11	Down
ENSBTAG00000044173	-1.01164	4.0298	0.000111824	0.000594286	EHBP1	Down
ENSBTAG00000043567	-1.14302	9.19612	0.000112505	0.000597642	ENSBTAG00000043567	Down
ENSBTAG00000015750	1.79887	3.56438	0.000112686	0.000598325	AMN	Up
ENSBTAG00000039943	-1.13726	3.11061	0.000112912	0.000599016	NARS2	Down
ENSBTAG00000044207	-1.35869	3.21876	0.000113318	0.000600646	RAB2B	Down
ENSBTAG00000006413	-1.40586	1.89227	0.000113963	0.000603533	KATNBL1	Down
ENSBTAG00000008703	-1.30274	4.07289	0.000115812	0.000612259	EIF2AK2	Down
ENSBTAG00000004718	-1.75937	2.80837	0.000116007	0.000612751	PUS7L	Down
ENSBTAG00000017140	-1.77414	2.2332	0.00011628	0.00061381	CIP2A	Down
ENSBTAG00000052491	-1.39989	2.72661	0.000116308	0.00061381	ENSBTAG00000052491	Down
ENSBTAG00000019900	-1.03503	5.86394	0.000117033	0.000617097	LNPEP	Down
ENSBTAG00000038938	-1.6658	4.19515	0.000117413	0.00061883	GBP2	Down
ENSBTAG00000012581	-1.20054	2.40307	0.000117676	0.00061995	TIMMDC1	Down
ENSBTAG00000016406	-1.71866	2.01642	0.000118874	0.000625714	MCM10	Down
ENSBTAG00000015973	-1.3977	2.01149	0.000118977	0.000625987	TRAF3IP1	Down
ENSBTAG00000011661	-1.365	2.0912	0.000119137	0.000626315	CEP152	Down
ENSBTAG00000006715	-1.08967	3.85816	0.000123096	0.000644877	FBXO8	Down
ENSBTAG00000015017	-2.34137	-0.0918045	0.0001231	0.000644877	GAL3ST4	Down
ENSBTAG00000013224	-1.42546	2.16843	0.000124393	0.000650248	RMND1	Down
[truncated: 997 more rows]
